# Supplementary material for: Drug resistance and vaccine target surveillance of Plasmodium falciparum using nanopore sequencing in Ghana
Source: Nat Microbiol. 2023 Nov 23;8(12):2365–77. doi: 10.1038/s41564-023-01516-6 (PMC10686832; doi:10.1038/s41564-023-01516-6)
Supplement: Supplementary file 3 — Sample metadata with ENA accession codes. [file 41564_2023_1516_MOESM3_ESM.xlsx]

## Sheet: Metadata
sample_id	collection_country	collection_site	collection_date	parasitaemia_per200WBC	sample_type	is_leucodepleted	leucodepletion_method	DNA_extraction_method	DNA_conc_qubit_ngul	sequencing_platform	ONT_sequencer	ONT_kit	ONT_flowcell	ONT_seq_date	ONT_multiplex_group	ONT_barcode	sequencing_type	amplicon_assay	is_repeat	is_human_reads_removed	human_reads_removed_method	ENA_submission_accession	ENA_study_accession	ENA_sample_accession	ENA_experiment_accession	ENA_run_accession
G22B008_V1_DRAG1_PfMAP	Ghana	Navrongo	2022-08-17	2314	Venous blood	TRUE	Buffy coat removal	NEB Monarch HMW DNA Extraction Kit for Cells & Blood (T3050)	270	Oxford Nanopore	MinION mk1b	SQK-NBD112.24	R10.4	2022-09-05	VB A	barcode01	Amplicon	DRAG1	FALSE	TRUE	Retained only reads mapping to Pf reference genome (3D7 v3.0)	ERA27199917	ERP145278	ERS14685377	ERX11413569	ERR12030025
G22B015_V1_DRAG1_PfMAP	Ghana	Navrongo	2022-08-18	3583	Venous blood	TRUE	Buffy coat removal	NEB Monarch HMW DNA Extraction Kit for Cells & Blood (T3050)	214	Oxford Nanopore	MinION mk1b	SQK-NBD112.24	R10.4	2022-09-05	VB A	barcode02	Amplicon	DRAG1	FALSE	TRUE	Retained only reads mapping to Pf reference genome (3D7 v3.0)	ERA27199917	ERP145278	ERS14685378	ERX11413572	ERR12030028
G22B069_V1_DRAG1_PfMAP	Ghana	Navrongo	2022-08-25	2249	Venous blood	TRUE	Buffy coat removal	NEB Monarch HMW DNA Extraction Kit for Cells & Blood (T3050)	600	Oxford Nanopore	MinION mk1b	SQK-NBD112.24	R10.4	2022-09-05	VB A	barcode03	Amplicon	DRAG1	FALSE	TRUE	Retained only reads mapping to Pf reference genome (3D7 v3.0)	ERA27199917	ERP145278	ERS14685379	ERX11413615	ERR12030071
G22B070_V1_DRAG1_PfMAP	Ghana	Navrongo	2022-08-26	2344	Venous blood	TRUE	Buffy coat removal	NEB Monarch HMW DNA Extraction Kit for Cells & Blood (T3050)	212	Oxford Nanopore	MinION mk1b	SQK-NBD112.24	R10.4	2022-09-05	VB A	barcode04	Amplicon	DRAG1	FALSE	TRUE	Retained only reads mapping to Pf reference genome (3D7 v3.0)	ERA27199917	ERP145278	ERS14685381	ERX11413617	ERR12030073
G22B040_V1_DRAG1_PfMAP	Ghana	Navrongo	2022-08-22	2774	Venous blood	TRUE	Buffy coat removal	NEB Monarch HMW DNA Extraction Kit for Cells & Blood (T3050)	182	Oxford Nanopore	MinION mk1b	SQK-NBD112.24	R10.4	2022-09-05	VB A	barcode05	Amplicon	DRAG1	FALSE	TRUE	Retained only reads mapping to Pf reference genome (3D7 v3.0)	ERA27199917	ERP145278	ERS14685380	ERX11413592	ERR12030048
G22B062_V1_DRAG1_PfMAP	Ghana	Navrongo	2022-08-24	2896	Venous blood	TRUE	Buffy coat removal	NEB Monarch HMW DNA Extraction Kit for Cells & Blood (T3050)	120	Oxford Nanopore	MinION mk1b	SQK-NBD112.24	R10.4	2022-09-05	VB A	barcode06	Amplicon	DRAG1	FALSE	TRUE	Retained only reads mapping to Pf reference genome (3D7 v3.0)	ERA27199917	ERP145278	ERS14685382	ERX11413610	ERR12030066
G22B019_V1_DRAG1_PfMAP	Ghana	Navrongo	2022-08-18	2286	Venous blood	TRUE	Buffy coat removal	NEB Monarch HMW DNA Extraction Kit for Cells & Blood (T3050)	70.6	Oxford Nanopore	MinION mk1b	SQK-NBD112.24	R10.4	2022-09-05	VB A	barcode07	Amplicon	DRAG1	FALSE	TRUE	Retained only reads mapping to Pf reference genome (3D7 v3.0)	ERA27199917	ERP145278	ERS14685383	ERX11413574	ERR12030030
G22B033_V1_DRAG1_PfMAP	Ghana	Navrongo	2022-08-22	2975	Venous blood	TRUE	Buffy coat removal	NEB Monarch HMW DNA Extraction Kit for Cells & Blood (T3050)	65.2	Oxford Nanopore	MinION mk1b	SQK-NBD112.24	R10.4	2022-09-05	VB A	barcode08	Amplicon	DRAG1	FALSE	TRUE	Retained only reads mapping to Pf reference genome (3D7 v3.0)	ERA27199917	ERP145278	ERS14685384	ERX11413587	ERR12030043
G22C014_V1_DRAG1_PfMAP	Ghana	Navrongo	2022-08-23	2483	Venous blood	TRUE	Buffy coat removal	NEB Monarch HMW DNA Extraction Kit for Cells & Blood (T3050)	96.4	Oxford Nanopore	MinION mk1b	SQK-NBD112.24	R10.4	2022-09-05	VB A	barcode09	Amplicon	DRAG1	FALSE	TRUE	Retained only reads mapping to Pf reference genome (3D7 v3.0)	ERA27199917	ERP145278	ERS14685385	ERX11413635	ERR12030091
G22B035_V1_DRAG1_PfMAP	Ghana	Navrongo	2022-08-22	3058	Venous blood	TRUE	Buffy coat removal	NEB Monarch HMW DNA Extraction Kit for Cells & Blood (T3050)	19	Oxford Nanopore	MinION mk1b	SQK-NBD112.24	R10.4	2022-09-05	VB A	barcode10	Amplicon	DRAG1	FALSE	TRUE	Retained only reads mapping to Pf reference genome (3D7 v3.0)	ERA27199917	ERP145278	ERS14685386	ERX11413589	ERR12030045
G22B051_V1_DRAG1_PfMAP	Ghana	Navrongo	2022-08-23	4263	Venous blood	TRUE	Buffy coat removal	NEB Monarch HMW DNA Extraction Kit for Cells & Blood (T3050)	17	Oxford Nanopore	MinION mk1b	SQK-NBD112.24	R10.4	2022-09-05	VB A	barcode11	Amplicon	DRAG1	FALSE	TRUE	Retained only reads mapping to Pf reference genome (3D7 v3.0)	ERA27199917	ERP145278	ERS14685387	ERX11413601	ERR12030057
G22B064_V1_DRAG1_PfMAP	Ghana	Navrongo	2022-08-25	2451	Venous blood	TRUE	Buffy coat removal	NEB Monarch HMW DNA Extraction Kit for Cells & Blood (T3050)	28.8	Oxford Nanopore	MinION mk1b	SQK-NBD112.24	R10.4	2022-09-05	VB A	barcode12	Amplicon	DRAG1	FALSE	TRUE	Retained only reads mapping to Pf reference genome (3D7 v3.0)	ERA27199917	ERP145278	ERS14685388	ERX11413611	ERR12030067
G22B066_V1_DRAG1_PfMAP	Ghana	Navrongo	2022-08-25	2673	Venous blood	TRUE	Buffy coat removal	NEB Monarch HMW DNA Extraction Kit for Cells & Blood (T3050)	21.2	Oxford Nanopore	MinION mk1b	SQK-NBD112.24	R10.4	2022-09-05	VB A	barcode13	Amplicon	DRAG1	FALSE	TRUE	Retained only reads mapping to Pf reference genome (3D7 v3.0)	ERA27199917	ERP145278	ERS14685389	ERX11413613	ERR12030069
G22B080_V1_DRAG1_PfMAP	Ghana	Navrongo	2022-08-26	2347	Venous blood	TRUE	Buffy coat removal	NEB Monarch HMW DNA Extraction Kit for Cells & Blood (T3050)	25.8	Oxford Nanopore	MinION mk1b	SQK-NBD112.24	R10.4	2022-09-05	VB A	barcode14	Amplicon	DRAG1	FALSE	TRUE	Retained only reads mapping to Pf reference genome (3D7 v3.0)	ERA27199917	ERP145278	ERS14685390	ERX11413626	ERR12030082
G22B021_V1_DRAG1_PfMAP	Ghana	Navrongo	2022-08-19	986	Venous blood	TRUE	Buffy coat removal	NEB Monarch HMW DNA Extraction Kit for Cells & Blood (T3050)	206	Oxford Nanopore	MinION mk1b	SQK-NBD112.24	R10.4	2022-09-05	VB A	barcode15	Amplicon	DRAG1	FALSE	TRUE	Retained only reads mapping to Pf reference genome (3D7 v3.0)	ERA27199917	ERP145278	ERS14685391	ERX11413575	ERR12030031
G22B043_V1_DRAG1_PfMAP	Ghana	Navrongo	2022-08-22	241	Venous blood	TRUE	Buffy coat removal	NEB Monarch HMW DNA Extraction Kit for Cells & Blood (T3050)	312	Oxford Nanopore	MinION mk1b	SQK-NBD112.24	R10.4	2022-09-05	VB A	barcode16	Amplicon	DRAG1	FALSE	TRUE	Retained only reads mapping to Pf reference genome (3D7 v3.0)	ERA27199917	ERP145278	ERS14685392	ERX11413594	ERR12030050
G22B072_V1_DRAG1_PfMAP	Ghana	Navrongo	2022-08-26	866	Venous blood	TRUE	Buffy coat removal	NEB Monarch HMW DNA Extraction Kit for Cells & Blood (T3050)	268	Oxford Nanopore	MinION mk1b	SQK-NBD112.24	R10.4	2022-09-05	VB A	barcode17	Amplicon	DRAG1	FALSE	TRUE	Retained only reads mapping to Pf reference genome (3D7 v3.0)	ERA27199917	ERP145278	ERS14685393	ERX11413620	ERR12030076
G22B074_V1_DRAG1_PfMAP	Ghana	Navrongo	2022-08-26	375	Venous blood	TRUE	Buffy coat removal	NEB Monarch HMW DNA Extraction Kit for Cells & Blood (T3050)	252	Oxford Nanopore	MinION mk1b	SQK-NBD112.24	R10.4	2022-09-05	VB A	barcode18	Amplicon	DRAG1	FALSE	TRUE	Retained only reads mapping to Pf reference genome (3D7 v3.0)	ERA27199917	ERP145278	ERS14685394	ERX11413623	ERR12030079
G22B079_V1_DRAG1_PfMAP	Ghana	Navrongo	2022-08-26	668	Venous blood	TRUE	Buffy coat removal	NEB Monarch HMW DNA Extraction Kit for Cells & Blood (T3050)	308	Oxford Nanopore	MinION mk1b	SQK-NBD112.24	R10.4	2022-09-05	VB A	barcode19	Amplicon	DRAG1	FALSE	TRUE	Retained only reads mapping to Pf reference genome (3D7 v3.0)	ERA27199917	ERP145278	ERS14685395	ERX11413625	ERR12030081
G22C008_V1_DRAG1_PfMAP	Ghana	Navrongo	2022-08-19	1396	Venous blood	TRUE	Buffy coat removal	NEB Monarch HMW DNA Extraction Kit for Cells & Blood (T3050)	222	Oxford Nanopore	MinION mk1b	SQK-NBD112.24	R10.4	2022-09-05	VB A	barcode20	Amplicon	DRAG1	FALSE	TRUE	Retained only reads mapping to Pf reference genome (3D7 v3.0)	ERA27199917	ERP145278	ERS14685397	ERX11413630	ERR12030086
G22B005_V1_DRAG1_PfMAP	Ghana	Navrongo	2022-08-17	1582	Venous blood	TRUE	Buffy coat removal	NEB Monarch HMW DNA Extraction Kit for Cells & Blood (T3050)	130	Oxford Nanopore	MinION mk1b	SQK-NBD112.24	R10.4	2022-09-05	VB A	barcode21	Amplicon	DRAG1	FALSE	TRUE	Retained only reads mapping to Pf reference genome (3D7 v3.0)	ERA27199917	ERP145278	ERS14685396	ERX11413568	ERR12030024
G22B009_V1_DRAG1_PfMAP	Ghana	Navrongo	2022-08-17	864	Venous blood	TRUE	Buffy coat removal	NEB Monarch HMW DNA Extraction Kit for Cells & Blood (T3050)	136	Oxford Nanopore	MinION mk1b	SQK-NBD112.24	R10.4	2022-09-05	VB A	barcode22	Amplicon	DRAG1	FALSE	TRUE	Retained only reads mapping to Pf reference genome (3D7 v3.0)	ERA27199917	ERP145278	ERS14685398	ERX11413571	ERR12030027
G22B023_V1_DRAG1_PfMAP	Ghana	Navrongo	2022-08-19	1226	Venous blood	TRUE	Buffy coat removal	NEB Monarch HMW DNA Extraction Kit for Cells & Blood (T3050)	141	Oxford Nanopore	MinION mk1b	SQK-NBD112.24	R10.4	2022-09-08	VB B	barcode01	Amplicon	DRAG1	FALSE	TRUE	Retained only reads mapping to Pf reference genome (3D7 v3.0)	ERA27199917	ERP145278	ERS14685399	ERX11413576	ERR12030032
G22B026_V1_DRAG1_PfMAP	Ghana	Navrongo	2022-08-19	837	Venous blood	TRUE	Buffy coat removal	NEB Monarch HMW DNA Extraction Kit for Cells & Blood (T3050)	147	Oxford Nanopore	MinION mk1b	SQK-NBD112.24	R10.4	2022-09-08	VB B	barcode02	Amplicon	DRAG1	FALSE	TRUE	Retained only reads mapping to Pf reference genome (3D7 v3.0)	ERA27199917	ERP145278	ERS14685400	ERX11413579	ERR12030035
G22B029_V1_DRAG1_PfMAP	Ghana	Navrongo	2022-08-22	895	Venous blood	TRUE	Buffy coat removal	NEB Monarch HMW DNA Extraction Kit for Cells & Blood (T3050)	140	Oxford Nanopore	MinION mk1b	SQK-NBD112.24	R10.4	2022-09-08	VB B	barcode03	Amplicon	DRAG1	FALSE	TRUE	Retained only reads mapping to Pf reference genome (3D7 v3.0)	ERA27199917	ERP145278	ERS14685401	ERX11413582	ERR12030038
G22B044_V1_DRAG1_PfMAP	Ghana	Navrongo	2022-08-22	956	Venous blood	TRUE	Buffy coat removal	NEB Monarch HMW DNA Extraction Kit for Cells & Blood (T3050)	114	Oxford Nanopore	MinION mk1b	SQK-NBD112.24	R10.4	2022-09-08	VB B	barcode04	Amplicon	DRAG1	FALSE	TRUE	Retained only reads mapping to Pf reference genome (3D7 v3.0)	ERA27199917	ERP145278	ERS14685402	ERX11413595	ERR12030051
G22B057_V1_DRAG1_PfMAP	Ghana	Navrongo	2022-08-24	1461	Venous blood	TRUE	Buffy coat removal	NEB Monarch HMW DNA Extraction Kit for Cells & Blood (T3050)	105	Oxford Nanopore	MinION mk1b	SQK-NBD112.24	R10.4	2022-09-08	VB B	barcode05	Amplicon	DRAG1	FALSE	TRUE	Retained only reads mapping to Pf reference genome (3D7 v3.0)	ERA27199917	ERP145278	ERS14685403	ERX11413604	ERR12030060
G22B058_V1_DRAG1_PfMAP	Ghana	Navrongo	2022-08-24	422	Venous blood	TRUE	Buffy coat removal	NEB Monarch HMW DNA Extraction Kit for Cells & Blood (T3050)	106	Oxford Nanopore	MinION mk1b	SQK-NBD112.24	R10.4	2022-09-08	VB B	barcode06	Amplicon	DRAG1	FALSE	TRUE	Retained only reads mapping to Pf reference genome (3D7 v3.0)	ERA27199917	ERP145278	ERS14685404	ERX11413605	ERR12030061
G22B059_V1_DRAG1_PfMAP	Ghana	Navrongo	2022-08-24	873	Venous blood	TRUE	Buffy coat removal	NEB Monarch HMW DNA Extraction Kit for Cells & Blood (T3050)	157	Oxford Nanopore	MinION mk1b	SQK-NBD112.24	R10.4	2022-09-08	VB B	barcode07	Amplicon	DRAG1	FALSE	TRUE	Retained only reads mapping to Pf reference genome (3D7 v3.0)	ERA27199917	ERP145278	ERS14685405	ERX11413606	ERR12030062
G22B082_V1_DRAG1_PfMAP	Ghana	Navrongo	2022-08-26	792	Venous blood	TRUE	Buffy coat removal	NEB Monarch HMW DNA Extraction Kit for Cells & Blood (T3050)	125	Oxford Nanopore	MinION mk1b	SQK-NBD112.24	R10.4	2022-09-08	VB B	barcode08	Amplicon	DRAG1	FALSE	TRUE	Retained only reads mapping to Pf reference genome (3D7 v3.0)	ERA27199917	ERP145278	ERS14685406	ERX11413627	ERR12030083
G22W029_V1_DRAG1_PfMAP	Ghana	Navrongo	2022-08-18	1688	Venous blood	TRUE	Buffy coat removal	NEB Monarch HMW DNA Extraction Kit for Cells & Blood (T3050)	112	Oxford Nanopore	MinION mk1b	SQK-NBD112.24	R10.4	2022-09-08	VB B	barcode09	Amplicon	DRAG1	FALSE	TRUE	Retained only reads mapping to Pf reference genome (3D7 v3.0)	ERA27199917	ERP145278	ERS14685407	ERX11413642	ERR12030098
G22B024_V1_DRAG1_PfMAP	Ghana	Navrongo	2022-08-19	445	Venous blood	TRUE	Buffy coat removal	NEB Monarch HMW DNA Extraction Kit for Cells & Blood (T3050)	53.8	Oxford Nanopore	MinION mk1b	SQK-NBD112.24	R10.4	2022-09-08	VB B	barcode10	Amplicon	DRAG1	FALSE	TRUE	Retained only reads mapping to Pf reference genome (3D7 v3.0)	ERA27199917	ERP145278	ERS14685408	ERX11413578	ERR12030034
G22B045_V1_DRAG1_PfMAP	Ghana	Navrongo	2022-08-22	552	Venous blood	TRUE	Buffy coat removal	NEB Monarch HMW DNA Extraction Kit for Cells & Blood (T3050)	87	Oxford Nanopore	MinION mk1b	SQK-NBD112.24	R10.4	2022-09-08	VB B	barcode11	Amplicon	DRAG1	FALSE	TRUE	Retained only reads mapping to Pf reference genome (3D7 v3.0)	ERA27199917	ERP145278	ERS14685409	ERX11413597	ERR12030053
G22C011_V1_DRAG1_PfMAP	Ghana	Navrongo	2022-08-19	745	Venous blood	TRUE	Buffy coat removal	NEB Monarch HMW DNA Extraction Kit for Cells & Blood (T3050)	90.8	Oxford Nanopore	MinION mk1b	SQK-NBD112.24	R10.4	2022-09-08	VB B	barcode12	Amplicon	DRAG1	FALSE	TRUE	Retained only reads mapping to Pf reference genome (3D7 v3.0)	ERA27199917	ERP145278	ERS14685410	ERX11413633	ERR12030089
G22W035_V1_DRAG1_PfMAP	Ghana	Navrongo	2022-08-23	1121	Venous blood	TRUE	Buffy coat removal	NEB Monarch HMW DNA Extraction Kit for Cells & Blood (T3050)	59	Oxford Nanopore	MinION mk1b	SQK-NBD112.24	R10.4	2022-09-08	VB B	barcode13	Amplicon	DRAG1	FALSE	TRUE	Retained only reads mapping to Pf reference genome (3D7 v3.0)	ERA27199917	ERP145278	ERS14685411	ERX11413645	ERR12030101
G22W037_V1_DRAG1_PfMAP	Ghana	Navrongo	2022-08-24	58	Venous blood	TRUE	Buffy coat removal	NEB Monarch HMW DNA Extraction Kit for Cells & Blood (T3050)	156	Oxford Nanopore	MinION mk1b	SQK-NBD112.24	R10.4	2022-09-08	VB B	barcode14	Amplicon	DRAG1	FALSE	TRUE	Retained only reads mapping to Pf reference genome (3D7 v3.0)	ERA27199917	ERP145278	ERS14685412	ERX11413646	ERR12030102
G22B031_V1_DRAG1_PfMAP	Ghana	Navrongo	2022-08-22	273	Venous blood	TRUE	Buffy coat removal	NEB Monarch HMW DNA Extraction Kit for Cells & Blood (T3050)	33.8	Oxford Nanopore	MinION mk1b	SQK-NBD112.24	R10.4	2022-09-08	VB B	barcode15	Amplicon	DRAG1	FALSE	TRUE	Retained only reads mapping to Pf reference genome (3D7 v3.0)	ERA27199917	ERP145278	ERS14685413	ERX11413586	ERR12030042
G22B037_V1_DRAG1_PfMAP	Ghana	Navrongo	2022-08-22	412	Venous blood	TRUE	Buffy coat removal	NEB Monarch HMW DNA Extraction Kit for Cells & Blood (T3050)	29.2	Oxford Nanopore	MinION mk1b	SQK-NBD112.24	R10.4	2022-09-08	VB B	barcode16	Amplicon	DRAG1	FALSE	TRUE	Retained only reads mapping to Pf reference genome (3D7 v3.0)	ERA27199917	ERP145278	ERS14685414	ERX11413590	ERR12030046
G22W033_V1_DRAG1_PfMAP	Ghana	Navrongo	2022-08-22	1416	Venous blood	TRUE	Buffy coat removal	NEB Monarch HMW DNA Extraction Kit for Cells & Blood (T3050)	32.6	Oxford Nanopore	MinION mk1b	SQK-NBD112.24	R10.4	2022-09-08	VB B	barcode17	Amplicon	DRAG1	FALSE	TRUE	Retained only reads mapping to Pf reference genome (3D7 v3.0)	ERA27199917	ERP145278	ERS14685415	ERX11413643	ERR12030099
G22B034_V1_DRAG1_PfMAP	Ghana	Navrongo	2022-08-22	1361	Venous blood	TRUE	Buffy coat removal	NEB Monarch HMW DNA Extraction Kit for Cells & Blood (T3050)	14.3	Oxford Nanopore	MinION mk1b	SQK-NBD112.24	R10.4	2022-09-08	VB B	barcode18	Amplicon	DRAG1	FALSE	TRUE	Retained only reads mapping to Pf reference genome (3D7 v3.0)	ERA27199917	ERP145278	ERS14685494	ERX11413588	ERR12030044
G22B049_V1_DRAG1_PfMAP	Ghana	Navrongo	2022-08-23	950	Venous blood	TRUE	Buffy coat removal	NEB Monarch HMW DNA Extraction Kit for Cells & Blood (T3050)	15.9	Oxford Nanopore	MinION mk1b	SQK-NBD112.24	R10.4	2022-09-08	VB B	barcode19	Amplicon	DRAG1	FALSE	TRUE	Retained only reads mapping to Pf reference genome (3D7 v3.0)	ERA27199917	ERP145278	ERS14685498	ERX11413600	ERR12030056
G22B061_V1_DRAG1_PfMAP	Ghana	Navrongo	2022-08-24	514	Venous blood	TRUE	Buffy coat removal	NEB Monarch HMW DNA Extraction Kit for Cells & Blood (T3050)	17.2	Oxford Nanopore	MinION mk1b	SQK-NBD112.24	R10.4	2022-09-08	VB B	barcode20	Amplicon	DRAG1	FALSE	TRUE	Retained only reads mapping to Pf reference genome (3D7 v3.0)	ERA27199917	ERP145278	ERS14685495	ERX11413609	ERR12030065
G22C009_V1_DRAG1_PfMAP	Ghana	Navrongo	2022-08-19	21	Venous blood	TRUE	Buffy coat removal	NEB Monarch HMW DNA Extraction Kit for Cells & Blood (T3050)	218	Oxford Nanopore	MinION mk1b	SQK-NBD112.24	R10.4	2022-09-08	VB B	barcode21	Amplicon	DRAG1	FALSE	TRUE	Retained only reads mapping to Pf reference genome (3D7 v3.0)	ERA27199917	ERP145278	ERS14685496	ERX11413631	ERR12030087
G22W026_V1_DRAG1_PfMAP	Ghana	Navrongo	2022-08-17	83	Venous blood	TRUE	Buffy coat removal	NEB Monarch HMW DNA Extraction Kit for Cells & Blood (T3050)	208	Oxford Nanopore	MinION mk1b	SQK-NBD112.24	R10.4	2022-09-08	VB B	barcode22	Amplicon	DRAG1	FALSE	TRUE	Retained only reads mapping to Pf reference genome (3D7 v3.0)	ERA27199917	ERP145278	ERS14685497	ERX11413640	ERR12030096
G22A012_V1_DRAG1_PfMAP	Ghana	Accra	2022-08-12	906	Venous blood	TRUE	Buffy coat removal	NEB Monarch HMW DNA Extraction Kit for Cells & Blood (T3050)	500	Oxford Nanopore	MinION mk1b	SQK-NBD112.24	R10.4	2022-09-07	VB C	barcode01	Amplicon	DRAG1	FALSE	TRUE	Retained only reads mapping to Pf reference genome (3D7 v3.0)	ERA27199917	ERP145278	ERS14685499	ERX11413559	ERR12030015
G22A020_V1_DRAG1_PfMAP	Ghana	Accra	2022-08-24	1306	Venous blood	TRUE	Buffy coat removal	NEB Monarch HMW DNA Extraction Kit for Cells & Blood (T3050)	290	Oxford Nanopore	MinION mk1b	SQK-NBD112.24	R10.4	2022-09-07	VB C	barcode02	Amplicon	DRAG1	FALSE	TRUE	Retained only reads mapping to Pf reference genome (3D7 v3.0)	ERA27199917	ERP145278	ERS14685416	ERX11413566	ERR12030022
G22A008_V1_DRAG1_PfMAP	Ghana	Accra	2022-08-25	234	Venous blood	TRUE	Buffy coat removal	NEB Monarch HMW DNA Extraction Kit for Cells & Blood (T3050)	180	Oxford Nanopore	MinION mk1b	SQK-NBD112.24	R10.4	2022-09-07	VB C	barcode03	Amplicon	DRAG1	FALSE	TRUE	Retained only reads mapping to Pf reference genome (3D7 v3.0)	ERA27199917	ERP145278	ERS14685417	ERX11413555	ERR12030011
G22A001_V1_DRAG1_PfMAP	Ghana	Accra	2022-08-15	1011	Venous blood	TRUE	Buffy coat removal	NEB Monarch HMW DNA Extraction Kit for Cells & Blood (T3050)	61.2	Oxford Nanopore	MinION mk1b	SQK-NBD112.24	R10.4	2022-09-07	VB C	barcode04	Amplicon	DRAG1	FALSE	TRUE	Retained only reads mapping to Pf reference genome (3D7 v3.0)	ERA27199917	ERP145278	ERS14685421	ERX11413549	ERR12030005
G22A005_V1_DRAG1_PfMAP	Ghana	Accra	2022-08-18	957	Venous blood	TRUE	Buffy coat removal	NEB Monarch HMW DNA Extraction Kit for Cells & Blood (T3050)	93.4	Oxford Nanopore	MinION mk1b	SQK-NBD112.24	R10.4	2022-09-07	VB C	barcode05	Amplicon	DRAG1	FALSE	TRUE	Retained only reads mapping to Pf reference genome (3D7 v3.0)	ERA27199917	ERP145278	ERS14685419	ERX11413552	ERR12030008
G22A010_V1_DRAG1_PfMAP	Ghana	Accra	2022-08-18	3772	Venous blood	TRUE	Buffy coat removal	NEB Monarch HMW DNA Extraction Kit for Cells & Blood (T3050)	67.8	Oxford Nanopore	MinION mk1b	SQK-NBD112.24	R10.4	2022-09-07	VB C	barcode06	Amplicon	DRAG1	FALSE	TRUE	Retained only reads mapping to Pf reference genome (3D7 v3.0)	ERA27199917	ERP145278	ERS14685418	ERX11413557	ERR12030013
G22A013_V1_DRAG1_PfMAP	Ghana	Accra	2022-08-13	543	Venous blood	TRUE	Buffy coat removal	NEB Monarch HMW DNA Extraction Kit for Cells & Blood (T3050)	88.4	Oxford Nanopore	MinION mk1b	SQK-NBD112.24	R10.4	2022-09-07	VB C	barcode07	Amplicon	DRAG1	FALSE	TRUE	Retained only reads mapping to Pf reference genome (3D7 v3.0)	ERA27199917	ERP145278	ERS14685420	ERX11413561	ERR12030017
G22A016_V1_DRAG1_PfMAP	Ghana	Accra	2022-08-20	237	Venous blood	TRUE	Buffy coat removal	NEB Monarch HMW DNA Extraction Kit for Cells & Blood (T3050)	119	Oxford Nanopore	MinION mk1b	SQK-NBD112.24	R10.4	2022-09-07	VB C	barcode08	Amplicon	DRAG1	FALSE	TRUE	Retained only reads mapping to Pf reference genome (3D7 v3.0)	ERA27199917	ERP145278	ERS14685422	ERX11413563	ERR12030019
G22A003_V1_DRAG1_PfMAP	Ghana	Accra	2022-08-17	6378	Venous blood	TRUE	Buffy coat removal	NEB Monarch HMW DNA Extraction Kit for Cells & Blood (T3050)	40.4	Oxford Nanopore	MinION mk1b	SQK-NBD112.24	R10.4	2022-09-07	VB C	barcode09	Amplicon	DRAG1	FALSE	TRUE	Retained only reads mapping to Pf reference genome (3D7 v3.0)	ERA27199917	ERP145278	ERS14685423	ERX11413551	ERR12030007
G22A006_V1_DRAG1_PfMAP	Ghana	Accra	2022-08-22	2851	Venous blood	TRUE	Buffy coat removal	NEB Monarch HMW DNA Extraction Kit for Cells & Blood (T3050)	37	Oxford Nanopore	MinION mk1b	SQK-NBD112.24	R10.4	2022-09-07	VB C	barcode10	Amplicon	DRAG1	FALSE	TRUE	Retained only reads mapping to Pf reference genome (3D7 v3.0)	ERA27199917	ERP145278	ERS14685424	ERX11413553	ERR12030009
G22A007_V1_DRAG1_PfMAP	Ghana	Accra	2022-08-24	1376	Venous blood	TRUE	Buffy coat removal	NEB Monarch HMW DNA Extraction Kit for Cells & Blood (T3050)	1.74	Oxford Nanopore	MinION mk1b	SQK-NBD112.24	R10.4	2022-09-07	VB C	barcode11	Amplicon	DRAG1	FALSE	TRUE	Retained only reads mapping to Pf reference genome (3D7 v3.0)	ERA27199917	ERP145278	ERS14685426	ERX11413554	ERR12030010
G22A009_V1_DRAG1_PfMAP	Ghana	Accra	2022-08-13	4336	Venous blood	TRUE	Buffy coat removal	NEB Monarch HMW DNA Extraction Kit for Cells & Blood (T3050)	14.8	Oxford Nanopore	MinION mk1b	SQK-NBD112.24	R10.4	2022-09-07	VB C	barcode12	Amplicon	DRAG1	FALSE	TRUE	Retained only reads mapping to Pf reference genome (3D7 v3.0)	ERA27199917	ERP145278	ERS14685427	ERX11413556	ERR12030012
G22A015_V1_DRAG1_PfMAP	Ghana	Accra	2022-08-19	1445	Venous blood	TRUE	Buffy coat removal	NEB Monarch HMW DNA Extraction Kit for Cells & Blood (T3050)	26.4	Oxford Nanopore	MinION mk1b	SQK-NBD112.24	R10.4	2022-09-07	VB C	barcode13	Amplicon	DRAG1	FALSE	TRUE	Retained only reads mapping to Pf reference genome (3D7 v3.0)	ERA27199917	ERP145278	ERS14685425	ERX11413562	ERR12030018
G22B060_V1_DRAG1_PfMAP	Ghana	Navrongo	2022-08-24	235	Venous blood	TRUE	Buffy coat removal	NEB Monarch HMW DNA Extraction Kit for Cells & Blood (T3050)	120	Oxford Nanopore	MinION mk1b	SQK-NBD112.24	R10.4	2022-09-08	VB D	barcode01	Amplicon	DRAG1	FALSE	TRUE	Retained only reads mapping to Pf reference genome (3D7 v3.0)	ERA27199917	ERP145278	ERS14685428	ERX11413607	ERR12030063
G22C015_V1_DRAG1_PfMAP	Ghana	Navrongo	2022-08-23	169	Venous blood	TRUE	Buffy coat removal	NEB Monarch HMW DNA Extraction Kit for Cells & Blood (T3050)	135	Oxford Nanopore	MinION mk1b	SQK-NBD112.24	R10.4	2022-09-08	VB D	barcode02	Amplicon	DRAG1	FALSE	TRUE	Retained only reads mapping to Pf reference genome (3D7 v3.0)	ERA27199917	ERP145278	ERS14685430	ERX11413636	ERR12030092
G22B030_V1_DRAG1_PfMAP	Ghana	Navrongo	2022-08-22	31	Venous blood	TRUE	Buffy coat removal	NEB Monarch HMW DNA Extraction Kit for Cells & Blood (T3050)	95	Oxford Nanopore	MinION mk1b	SQK-NBD112.24	R10.4	2022-09-08	VB D	barcode03	Amplicon	DRAG1	FALSE	TRUE	Retained only reads mapping to Pf reference genome (3D7 v3.0)	ERA27199917	ERP145278	ERS14685432	ERX11413584	ERR12030040
G22B073_V1_DRAG1_PfMAP	Ghana	Navrongo	2022-08-26	232	Venous blood	TRUE	Buffy coat removal	NEB Monarch HMW DNA Extraction Kit for Cells & Blood (T3050)	57.6	Oxford Nanopore	MinION mk1b	SQK-NBD112.24	R10.4	2022-09-08	VB D	barcode04	Amplicon	DRAG1	FALSE	TRUE	Retained only reads mapping to Pf reference genome (3D7 v3.0)	ERA27199917	ERP145278	ERS14685429	ERX11413621	ERR12030077
G22C010_V1_DRAG1_PfMAP	Ghana	Navrongo	2022-08-19	47	Venous blood	TRUE	Buffy coat removal	NEB Monarch HMW DNA Extraction Kit for Cells & Blood (T3050)	54	Oxford Nanopore	MinION mk1b	SQK-NBD112.24	R10.4	2022-09-08	VB D	barcode05	Amplicon	DRAG1	FALSE	TRUE	Retained only reads mapping to Pf reference genome (3D7 v3.0)	ERA27199917	ERP145278	ERS14685431	ERX11413632	ERR12030088
G22C016_V1_DRAG1_PfMAP	Ghana	Navrongo	2022-08-23	192	Venous blood	TRUE	Buffy coat removal	NEB Monarch HMW DNA Extraction Kit for Cells & Blood (T3050)	83	Oxford Nanopore	MinION mk1b	SQK-NBD112.24	R10.4	2022-09-08	VB D	barcode06	Amplicon	DRAG1	FALSE	TRUE	Retained only reads mapping to Pf reference genome (3D7 v3.0)	ERA27199917	ERP145278	ERS14685433	ERX11413638	ERR12030094
G22B067_V1_DRAG1_PfMAP	Ghana	Navrongo	2022-08-25	218	Venous blood	TRUE	Buffy coat removal	NEB Monarch HMW DNA Extraction Kit for Cells & Blood (T3050)	22	Oxford Nanopore	MinION mk1b	SQK-NBD112.24	R10.4	2022-09-08	VB D	barcode07	Amplicon	DRAG1	FALSE	TRUE	Retained only reads mapping to Pf reference genome (3D7 v3.0)	ERA27199917	ERP145278	ERS14685436	ERX11413614	ERR12030070
G22B071_V1_DRAG1_PfMAP	Ghana	Navrongo	2022-08-26	147	Venous blood	TRUE	Buffy coat removal	NEB Monarch HMW DNA Extraction Kit for Cells & Blood (T3050)	22.6	Oxford Nanopore	MinION mk1b	SQK-NBD112.24	R10.4	2022-09-08	VB D	barcode08	Amplicon	DRAG1	FALSE	TRUE	Retained only reads mapping to Pf reference genome (3D7 v3.0)	ERA27199917	ERP145278	ERS14685434	ERX11413619	ERR12030075
G22C005_V1_DRAG1_PfMAP	Ghana	Navrongo	2022-08-18	46	Venous blood	TRUE	Buffy coat removal	NEB Monarch HMW DNA Extraction Kit for Cells & Blood (T3050)	36	Oxford Nanopore	MinION mk1b	SQK-NBD112.24	R10.4	2022-09-08	VB D	barcode09	Amplicon	DRAG1	FALSE	TRUE	Retained only reads mapping to Pf reference genome (3D7 v3.0)	ERA27199917	ERP145278	ERS14685435	ERX11413628	ERR12030084
G22W038_V1_DRAG1_PfMAP	Ghana	Navrongo	2022-08-25	36	Venous blood	TRUE	Buffy coat removal	NEB Monarch HMW DNA Extraction Kit for Cells & Blood (T3050)	32.2	Oxford Nanopore	MinION mk1b	SQK-NBD112.24	R10.4	2022-09-08	VB D	barcode10	Amplicon	DRAG1	FALSE	TRUE	Retained only reads mapping to Pf reference genome (3D7 v3.0)	ERA27199917	ERP145278	ERS14685437	ERX11413647	ERR12030103
G22B046_V1_DRAG1_PfMAP	Ghana	Navrongo	2022-08-23	113	Venous blood	TRUE	Buffy coat removal	NEB Monarch HMW DNA Extraction Kit for Cells & Blood (T3050)	12.1	Oxford Nanopore	MinION mk1b	SQK-NBD112.24	R10.4	2022-09-08	VB D	barcode11	Amplicon	DRAG1	FALSE	TRUE	Retained only reads mapping to Pf reference genome (3D7 v3.0)	ERA27199917	ERP145278	ERS14685438	ERX11413598	ERR12030054
G22B048_V1_DRAG1_PfMAP	Ghana	Navrongo	2022-08-23	28	Venous blood	TRUE	Buffy coat removal	NEB Monarch HMW DNA Extraction Kit for Cells & Blood (T3050)	16.7	Oxford Nanopore	MinION mk1b	SQK-NBD112.24	R10.4	2022-09-08	VB D	barcode12	Amplicon	DRAG1	FALSE	TRUE	Retained only reads mapping to Pf reference genome (3D7 v3.0)	ERA27199917	ERP145278	ERS14685439	ERX11413599	ERR12030055
G22B055_V1_DRAG1_PfMAP	Ghana	Navrongo	2022-08-23	541	Venous blood	TRUE	Buffy coat removal	NEB Monarch HMW DNA Extraction Kit for Cells & Blood (T3050)	9.62	Oxford Nanopore	MinION mk1b	SQK-NBD112.24	R10.4	2022-09-08	VB D	barcode13	Amplicon	DRAG1	FALSE	TRUE	Retained only reads mapping to Pf reference genome (3D7 v3.0)	ERA27199917	ERP145278	ERS14685440	ERX11413603	ERR12030059
G22C006_V1_DRAG1_PfMAP	Ghana	Navrongo	2022-08-18	62	Venous blood	TRUE	Buffy coat removal	NEB Monarch HMW DNA Extraction Kit for Cells & Blood (T3050)	13.4	Oxford Nanopore	MinION mk1b	SQK-NBD112.24	R10.4	2022-09-08	VB D	barcode14	Amplicon	DRAG1	FALSE	TRUE	Retained only reads mapping to Pf reference genome (3D7 v3.0)	ERA27199917	ERP145278	ERS14685441	ERX11413629	ERR12030085
G22C018_V1_DRAG1_PfMAP	Ghana	Navrongo	2022-08-24	149	Venous blood	TRUE	Buffy coat removal	NEB Monarch HMW DNA Extraction Kit for Cells & Blood (T3050)	10.4	Oxford Nanopore	MinION mk1b	SQK-NBD112.24	R10.4	2022-09-08	VB D	barcode15	Amplicon	DRAG1	FALSE	TRUE	Retained only reads mapping to Pf reference genome (3D7 v3.0)	ERA27199917	ERP145278	ERS14685444	ERX11413639	ERR12030095
G22W034_V1_DRAG1_PfMAP	Ghana	Navrongo	2022-08-23	2125	Venous blood	TRUE	Buffy coat removal	NEB Monarch HMW DNA Extraction Kit for Cells & Blood (T3050)	10.1	Oxford Nanopore	MinION mk1b	SQK-NBD112.24	R10.4	2022-09-08	VB D	barcode16	Amplicon	DRAG1	FALSE	TRUE	Retained only reads mapping to Pf reference genome (3D7 v3.0)	ERA27199917	ERP145278	ERS14685443	ERX11413644	ERR12030100
G22B038_V1_DRAG1_PfMAP	Ghana	Navrongo	2022-08-22	243	Venous blood	TRUE	Buffy coat removal	NEB Monarch HMW DNA Extraction Kit for Cells & Blood (T3050)	11.2	Oxford Nanopore	MinION mk1b	SQK-NBD112.24	R10.4	2022-09-08	VB D	barcode17	Amplicon	DRAG1	FALSE	TRUE	Retained only reads mapping to Pf reference genome (3D7 v3.0)	ERA27199917	ERP145278	ERS14685442	ERX11413591	ERR12030047
G22B065_V1_DRAG1_PfMAP	Ghana	Navrongo	2022-08-25	1608	Venous blood	TRUE	Buffy coat removal	NEB Monarch HMW DNA Extraction Kit for Cells & Blood (T3050)	5.74	Oxford Nanopore	MinION mk1b	SQK-NBD112.24	R10.4	2022-09-08	VB D	barcode18	Amplicon	DRAG1	FALSE	TRUE	Retained only reads mapping to Pf reference genome (3D7 v3.0)	ERA27199917	ERP145278	ERS14685445	ERX11413612	ERR12030068
G22W028_V1_DRAG1_PfMAP	Ghana	Navrongo	2022-08-18	1454	Venous blood	TRUE	Buffy coat removal	NEB Monarch HMW DNA Extraction Kit for Cells & Blood (T3050)	5.64	Oxford Nanopore	MinION mk1b	SQK-NBD112.24	R10.4	2022-09-08	VB D	barcode19	Amplicon	DRAG1	FALSE	TRUE	Retained only reads mapping to Pf reference genome (3D7 v3.0)	ERA27199917	ERP145278	ERS14685446	ERX11413641	ERR12030097
G22W041_V1_DRAG1_PfMAP	Ghana	Navrongo	2022-08-26	983	Venous blood	TRUE	Buffy coat removal	NEB Monarch HMW DNA Extraction Kit for Cells & Blood (T3050)	5.02	Oxford Nanopore	MinION mk1b	SQK-NBD112.24	R10.4	2022-09-08	VB D	barcode20	Amplicon	DRAG1	FALSE	TRUE	Retained only reads mapping to Pf reference genome (3D7 v3.0)	ERA27199917	ERP145278	ERS14685447	ERX11413649	ERR12030105
G22B041_V1_DRAG1_PfMAP	Ghana	Navrongo	2022-08-22	133	Venous blood	TRUE	Buffy coat removal	NEB Monarch HMW DNA Extraction Kit for Cells & Blood (T3050)	2.66	Oxford Nanopore	MinION mk1b	SQK-NBD112.24	R10.4	2022-09-08	VB D	barcode21	Amplicon	DRAG1	FALSE	TRUE	Retained only reads mapping to Pf reference genome (3D7 v3.0)	ERA27199917	ERP145278	ERS14685449	ERX11413593	ERR12030049
G22W039_V1_DRAG1_PfMAP	Ghana	Navrongo	2022-08-25	25	Venous blood	TRUE	Buffy coat removal	NEB Monarch HMW DNA Extraction Kit for Cells & Blood (T3050)	3.9	Oxford Nanopore	MinION mk1b	SQK-NBD112.24	R10.4	2022-09-08	VB D	barcode22	Amplicon	DRAG1	FALSE	TRUE	Retained only reads mapping to Pf reference genome (3D7 v3.0)	ERA27199917	ERP145278	ERS14685448	ERX11413648	ERR12030104
G22B008_V1_DRAG1_R_PfMAP	Ghana	Navrongo	2022-08-17	2314	Venous blood	TRUE	Buffy coat removal	NEB Monarch HMW DNA Extraction Kit for Cells & Blood (T3050)	270	Oxford Nanopore	MinION mk1b	SQK-NBD112.24	R10.4	2022-09-09	VB E	barcode01	Amplicon	DRAG1	TRUE	TRUE	Retained only reads mapping to Pf reference genome (3D7 v3.0)	ERA27199917	ERP145278	ERS14685377	ERX11413570	ERR12030026
G22B015_V1_DRAG1_R_PfMAP	Ghana	Navrongo	2022-08-18	3583	Venous blood	TRUE	Buffy coat removal	NEB Monarch HMW DNA Extraction Kit for Cells & Blood (T3050)	214	Oxford Nanopore	MinION mk1b	SQK-NBD112.24	R10.4	2022-09-09	VB E	barcode02	Amplicon	DRAG1	TRUE	TRUE	Retained only reads mapping to Pf reference genome (3D7 v3.0)	ERA27199917	ERP145278	ERS14685378	ERX11413573	ERR12030029
G22B069_V1_DRAG1_R_PfMAP	Ghana	Navrongo	2022-08-25	2249	Venous blood	TRUE	Buffy coat removal	NEB Monarch HMW DNA Extraction Kit for Cells & Blood (T3050)	600	Oxford Nanopore	MinION mk1b	SQK-NBD112.24	R10.4	2022-09-09	VB E	barcode03	Amplicon	DRAG1	TRUE	TRUE	Retained only reads mapping to Pf reference genome (3D7 v3.0)	ERA27199917	ERP145278	ERS14685379	ERX11413616	ERR12030072
G22B070_V1_DRAG1_R_PfMAP	Ghana	Navrongo	2022-08-26	2344	Venous blood	TRUE	Buffy coat removal	NEB Monarch HMW DNA Extraction Kit for Cells & Blood (T3050)	212	Oxford Nanopore	MinION mk1b	SQK-NBD112.24	R10.4	2022-09-09	VB E	barcode04	Amplicon	DRAG1	TRUE	TRUE	Retained only reads mapping to Pf reference genome (3D7 v3.0)	ERA27199917	ERP145278	ERS14685381	ERX11413618	ERR12030074
G22B023_V1_DRAG1_R_PfMAP	Ghana	Navrongo	2022-08-19	1226	Venous blood	TRUE	Buffy coat removal	NEB Monarch HMW DNA Extraction Kit for Cells & Blood (T3050)	141	Oxford Nanopore	MinION mk1b	SQK-NBD112.24	R10.4	2022-09-09	VB E	barcode05	Amplicon	DRAG1	TRUE	TRUE	Retained only reads mapping to Pf reference genome (3D7 v3.0)	ERA27199917	ERP145278	ERS14685399	ERX11413577	ERR12030033
G22B026_V1_DRAG1_R_PfMAP	Ghana	Navrongo	2022-08-19	837	Venous blood	TRUE	Buffy coat removal	NEB Monarch HMW DNA Extraction Kit for Cells & Blood (T3050)	147	Oxford Nanopore	MinION mk1b	SQK-NBD112.24	R10.4	2022-09-09	VB E	barcode06	Amplicon	DRAG1	TRUE	TRUE	Retained only reads mapping to Pf reference genome (3D7 v3.0)	ERA27199917	ERP145278	ERS14685400	ERX11413580	ERR12030036
G22B029_V1_DRAG1_R_PfMAP	Ghana	Navrongo	2022-08-22	895	Venous blood	TRUE	Buffy coat removal	NEB Monarch HMW DNA Extraction Kit for Cells & Blood (T3050)	140	Oxford Nanopore	MinION mk1b	SQK-NBD112.24	R10.4	2022-09-09	VB E	barcode07	Amplicon	DRAG1	TRUE	TRUE	Retained only reads mapping to Pf reference genome (3D7 v3.0)	ERA27199917	ERP145278	ERS14685401	ERX11413583	ERR12030039
G22B044_V1_DRAG1_R_PfMAP	Ghana	Navrongo	2022-08-22	956	Venous blood	TRUE	Buffy coat removal	NEB Monarch HMW DNA Extraction Kit for Cells & Blood (T3050)	114	Oxford Nanopore	MinION mk1b	SQK-NBD112.24	R10.4	2022-09-09	VB E	barcode08	Amplicon	DRAG1	TRUE	TRUE	Retained only reads mapping to Pf reference genome (3D7 v3.0)	ERA27199917	ERP145278	ERS14685402	ERX11413596	ERR12030052
G22B060_V1_DRAG1_R_PfMAP	Ghana	Navrongo	2022-08-24	235	Venous blood	TRUE	Buffy coat removal	NEB Monarch HMW DNA Extraction Kit for Cells & Blood (T3050)	120	Oxford Nanopore	MinION mk1b	SQK-NBD112.24	R10.4	2022-09-09	VB E	barcode09	Amplicon	DRAG1	TRUE	TRUE	Retained only reads mapping to Pf reference genome (3D7 v3.0)	ERA27199917	ERP145278	ERS14685428	ERX11413608	ERR12030064
G22C015_V1_DRAG1_R_PfMAP	Ghana	Navrongo	2022-08-23	169	Venous blood	TRUE	Buffy coat removal	NEB Monarch HMW DNA Extraction Kit for Cells & Blood (T3050)	135	Oxford Nanopore	MinION mk1b	SQK-NBD112.24	R10.4	2022-09-09	VB E	barcode10	Amplicon	DRAG1	TRUE	TRUE	Retained only reads mapping to Pf reference genome (3D7 v3.0)	ERA27199917	ERP145278	ERS14685430	ERX11413637	ERR12030093
G22B030_V1_DRAG1_R_PfMAP	Ghana	Navrongo	2022-08-22	31	Venous blood	TRUE	Buffy coat removal	NEB Monarch HMW DNA Extraction Kit for Cells & Blood (T3050)	95	Oxford Nanopore	MinION mk1b	SQK-NBD112.24	R10.4	2022-09-09	VB E	barcode11	Amplicon	DRAG1	TRUE	TRUE	Retained only reads mapping to Pf reference genome (3D7 v3.0)	ERA27199917	ERP145278	ERS14685432	ERX11413585	ERR12030041
G22B073_V1_DRAG1_R_PfMAP	Ghana	Navrongo	2022-08-26	232	Venous blood	TRUE	Buffy coat removal	NEB Monarch HMW DNA Extraction Kit for Cells & Blood (T3050)	57.6	Oxford Nanopore	MinION mk1b	SQK-NBD112.24	R10.4	2022-09-09	VB E	barcode12	Amplicon	DRAG1	TRUE	TRUE	Retained only reads mapping to Pf reference genome (3D7 v3.0)	ERA27199917	ERP145278	ERS14685429	ERX11413622	ERR12030078
G22A012_V1_DRAG1_R_PfMAP	Ghana	Accra	2022-08-12	906	Venous blood	TRUE	Buffy coat removal	NEB Monarch HMW DNA Extraction Kit for Cells & Blood (T3050)	500	Oxford Nanopore	MinION mk1b	SQK-NBD112.24	R10.4	2022-09-09	VB E	barcode13	Amplicon	DRAG1	TRUE	TRUE	Retained only reads mapping to Pf reference genome (3D7 v3.0)	ERA27199917	ERP145278	ERS14685499	ERX11413560	ERR12030016
G22A020_V1_DRAG1_R_PfMAP	Ghana	Accra	2022-08-24	1306	Venous blood	TRUE	Buffy coat removal	NEB Monarch HMW DNA Extraction Kit for Cells & Blood (T3050)	290	Oxford Nanopore	MinION mk1b	SQK-NBD112.24	R10.4	2022-09-09	VB E	barcode14	Amplicon	DRAG1	TRUE	TRUE	Retained only reads mapping to Pf reference genome (3D7 v3.0)	ERA27199917	ERP145278	ERS14685416	ERX11413567	ERR12030023
G22B028_V1_DRAG1_PfMAP	Ghana	Navrongo	2022-08-19	1108	Venous blood	TRUE	Buffy coat removal	NEB Monarch HMW DNA Extraction Kit for Cells & Blood (T3050)	0.99	Oxford Nanopore	MinION mk1b	SQK-NBD112.24	R10.4	2022-09-09	VB E	barcode15	Amplicon	DRAG1	FALSE	TRUE	Retained only reads mapping to Pf reference genome (3D7 v3.0)	ERA27199917	ERP145278	ERS14685463	ERX11413581	ERR12030037
G22B052_V1_DRAG1_PfMAP	Ghana	Navrongo	2022-08-23	69	Venous blood	TRUE	Buffy coat removal	NEB Monarch HMW DNA Extraction Kit for Cells & Blood (T3050)	4.48	Oxford Nanopore	MinION mk1b	SQK-NBD112.24	R10.4	2022-09-09	VB E	barcode16	Amplicon	DRAG1	FALSE	TRUE	Retained only reads mapping to Pf reference genome (3D7 v3.0)	ERA27199917	ERP145278	ERS14685465	ERX11413602	ERR12030058
G22B076_V1_DRAG1_PfMAP	Ghana	Navrongo	2022-08-26	624	Venous blood	TRUE	Buffy coat removal	NEB Monarch HMW DNA Extraction Kit for Cells & Blood (T3050)	1	Oxford Nanopore	MinION mk1b	SQK-NBD112.24	R10.4	2022-09-09	VB E	barcode17	Amplicon	DRAG1	FALSE	TRUE	Retained only reads mapping to Pf reference genome (3D7 v3.0)	ERA27199917	ERP145278	ERS14685466	ERX11413624	ERR12030080
G22C013_V1_DRAG1_PfMAP	Ghana	Navrongo	2022-08-22	428	Venous blood	TRUE	Buffy coat removal	NEB Monarch HMW DNA Extraction Kit for Cells & Blood (T3050)	2	Oxford Nanopore	MinION mk1b	SQK-NBD112.24	R10.4	2022-09-09	VB E	barcode18	Amplicon	DRAG1	FALSE	TRUE	Retained only reads mapping to Pf reference genome (3D7 v3.0)	ERA27199917	ERP145278	ERS14685467	ERX11413634	ERR12030090
G22A002_V1_DRAG1_PfMAP	Ghana	Accra	2022-08-17	1694	Venous blood	TRUE	Buffy coat removal	NEB Monarch HMW DNA Extraction Kit for Cells & Blood (T3050)	224	Oxford Nanopore	MinION mk1b	SQK-NBD112.24	R10.4	2022-09-09	VB E	barcode19	Amplicon	DRAG1	FALSE	TRUE	Retained only reads mapping to Pf reference genome (3D7 v3.0)	ERA27199917	ERP145278	ERS14685468	ERX11413550	ERR12030006
G22A017_V1_DRAG1_PfMAP	Ghana	Accra	2022-08-21	1566	Venous blood	TRUE	Buffy coat removal	NEB Monarch HMW DNA Extraction Kit for Cells & Blood (T3050)	360	Oxford Nanopore	MinION mk1b	SQK-NBD112.24	R10.4	2022-09-09	VB E	barcode20	Amplicon	DRAG1	FALSE	TRUE	Retained only reads mapping to Pf reference genome (3D7 v3.0)	ERA27199917	ERP145278	ERS14685469	ERX11413564	ERR12030020
G22A019_V1_DRAG1_PfMAP	Ghana	Accra	2022-08-22	311	Venous blood	TRUE	Buffy coat removal	NEB Monarch HMW DNA Extraction Kit for Cells & Blood (T3050)	500	Oxford Nanopore	MinION mk1b	SQK-NBD112.24	R10.4	2022-09-09	VB E	barcode21	Amplicon	DRAG1	FALSE	TRUE	Retained only reads mapping to Pf reference genome (3D7 v3.0)	ERA27199917	ERP145278	ERS14685470	ERX11413565	ERR12030021
G22A011_V1_DRAG1_PfMAP	Ghana	Accra	2022-08-11	855	Venous blood	TRUE	Buffy coat removal	NEB Monarch HMW DNA Extraction Kit for Cells & Blood (T3050)	22.4	Oxford Nanopore	MinION mk1b	SQK-NBD112.24	R10.4	2022-09-09	VB E	barcode22	Amplicon	DRAG1	FALSE	TRUE	Retained only reads mapping to Pf reference genome (3D7 v3.0)	ERA27199917	ERP145278	ERS14685471	ERX11413558	ERR12030014
EGSAT001_DRAG1_PfMAP	Ghana	Accra	2022-04-25	854	Venous blood	TRUE	Buffy coat removal	QIAmp DNA Blood Mini Kit (51106)	1.4	Oxford Nanopore	MinION mk1b	SQK-NBD112.24	R10.4	2022-09-14	VB F	barcode01	Amplicon	DRAG1	FALSE	TRUE	Retained only reads mapping to Pf reference genome (3D7 v3.0)	ERA27199917	ERP145278	ERS14685472	ERX11413527	ERR12029983
EGSAT005_DRAG1_PfMAP	Ghana	Accra	2022-05-23	161	Venous blood	TRUE	Buffy coat removal	QIAmp DNA Blood Mini Kit (51106)	32.5	Oxford Nanopore	MinION mk1b	SQK-NBD112.24	R10.4	2022-09-14	VB F	barcode02	Amplicon	DRAG1	FALSE	TRUE	Retained only reads mapping to Pf reference genome (3D7 v3.0)	ERA27199917	ERP145278	ERS14685476	ERX11413528	ERR12029984
EGSAT009_DRAG1_PfMAP	Ghana	Accra	2022-05-25	2487	Venous blood	TRUE	Buffy coat removal	QIAmp DNA Blood Mini Kit (51106)	18	Oxford Nanopore	MinION mk1b	SQK-NBD112.24	R10.4	2022-09-14	VB F	barcode03	Amplicon	DRAG1	FALSE	TRUE	Retained only reads mapping to Pf reference genome (3D7 v3.0)	ERA27199917	ERP145278	ERS14685473	ERX11413529	ERR12029985
EGSAT010_DRAG1_PfMAP	Ghana	Accra	2022-05-25	995	Venous blood	TRUE	Buffy coat removal	QIAmp DNA Blood Mini Kit (51106)	0.38	Oxford Nanopore	MinION mk1b	SQK-NBD112.24	R10.4	2022-09-14	VB F	barcode04	Amplicon	DRAG1	FALSE	TRUE	Retained only reads mapping to Pf reference genome (3D7 v3.0)	ERA27199917	ERP145278	ERS14685474	ERX11413530	ERR12029986
EGSAT016_DRAG1_PfMAP	Ghana	Accra	2022-06-21	787	Venous blood	TRUE	Buffy coat removal	QIAmp DNA Blood Mini Kit (51106)	22	Oxford Nanopore	MinION mk1b	SQK-NBD112.24	R10.4	2022-09-14	VB F	barcode05	Amplicon	DRAG1	FALSE	TRUE	Retained only reads mapping to Pf reference genome (3D7 v3.0)	ERA27199917	ERP145278	ERS14685475	ERX11413531	ERR12029987
EGSAT017_DRAG1_PfMAP	Ghana	Accra	2022-06-22	920	Venous blood	TRUE	Buffy coat removal	QIAmp DNA Blood Mini Kit (51106)	6.4	Oxford Nanopore	MinION mk1b	SQK-NBD112.24	R10.4	2022-09-14	VB F	barcode06	Amplicon	DRAG1	FALSE	TRUE	Retained only reads mapping to Pf reference genome (3D7 v3.0)	ERA27199917	ERP145278	ERS14685477	ERX11413532	ERR12029988
EGSAT018_DRAG1_PfMAP	Ghana	Accra	2022-06-23	43	Venous blood	TRUE	Buffy coat removal	QIAmp DNA Blood Mini Kit (51106)	34.3	Oxford Nanopore	MinION mk1b	SQK-NBD112.24	R10.4	2022-09-14	VB F	barcode07	Amplicon	DRAG1	FALSE	TRUE	Retained only reads mapping to Pf reference genome (3D7 v3.0)	ERA27199917	ERP145278	ERS14685479	ERX11413533	ERR12029989
EGSAT019_DRAG1_PfMAP	Ghana	Accra	2022-06-23	2555	Venous blood	TRUE	Buffy coat removal	QIAmp DNA Blood Mini Kit (51106)	37.2	Oxford Nanopore	MinION mk1b	SQK-NBD112.24	R10.4	2022-09-14	VB F	barcode08	Amplicon	DRAG1	FALSE	TRUE	Retained only reads mapping to Pf reference genome (3D7 v3.0)	ERA27199917	ERP145278	ERS14685478	ERX11413534	ERR12029990
EGSAT023_DRAG1_PfMAP	Ghana	Accra	2022-06-30	490	Venous blood	TRUE	Buffy coat removal	QIAmp DNA Blood Mini Kit (51106)	30.7	Oxford Nanopore	MinION mk1b	SQK-NBD112.24	R10.4	2022-09-14	VB F	barcode09	Amplicon	DRAG1	FALSE	TRUE	Retained only reads mapping to Pf reference genome (3D7 v3.0)	ERA27199917	ERP145278	ERS14685480	ERX11413535	ERR12029991
EGSAT025_DRAG1_PfMAP	Ghana	Accra	2022-07-04	333	Venous blood	TRUE	Buffy coat removal	QIAmp DNA Blood Mini Kit (51106)	9.5	Oxford Nanopore	MinION mk1b	SQK-NBD112.24	R10.4	2022-09-14	VB F	barcode10	Amplicon	DRAG1	FALSE	TRUE	Retained only reads mapping to Pf reference genome (3D7 v3.0)	ERA27199917	ERP145278	ERS14685482	ERX11413536	ERR12029992
EGSAT027_DRAG1_PfMAP	Ghana	Accra	2022-07-04	207	Venous blood	TRUE	Buffy coat removal	QIAmp DNA Blood Mini Kit (51106)	12.1	Oxford Nanopore	MinION mk1b	SQK-NBD112.24	R10.4	2022-09-14	VB F	barcode11	Amplicon	DRAG1	FALSE	TRUE	Retained only reads mapping to Pf reference genome (3D7 v3.0)	ERA27199917	ERP145278	ERS14685481	ERX11413537	ERR12029993
EGSAT029_DRAG1_PfMAP	Ghana	Accra	2022-07-04	738	Venous blood	TRUE	Buffy coat removal	QIAmp DNA Blood Mini Kit (51106)	24	Oxford Nanopore	MinION mk1b	SQK-NBD112.24	R10.4	2022-09-14	VB F	barcode12	Amplicon	DRAG1	FALSE	TRUE	Retained only reads mapping to Pf reference genome (3D7 v3.0)	ERA27199917	ERP145278	ERS14685483	ERX11413538	ERR12029994
EGSAT031_DRAG1_PfMAP	Ghana	Accra	2022-07-05	260	Venous blood	TRUE	Buffy coat removal	QIAmp DNA Blood Mini Kit (51106)	4.34	Oxford Nanopore	MinION mk1b	SQK-NBD112.24	R10.4	2022-09-14	VB F	barcode13	Amplicon	DRAG1	FALSE	TRUE	Retained only reads mapping to Pf reference genome (3D7 v3.0)	ERA27199917	ERP145278	ERS14685484	ERX11413539	ERR12029995
EGSAT032_DRAG1_PfMAP	Ghana	Accra	2022-07-06	814	Venous blood	TRUE	Buffy coat removal	QIAmp DNA Blood Mini Kit (51106)	44.7	Oxford Nanopore	MinION mk1b	SQK-NBD112.24	R10.4	2022-09-14	VB F	barcode14	Amplicon	DRAG1	FALSE	TRUE	Retained only reads mapping to Pf reference genome (3D7 v3.0)	ERA27199917	ERP145278	ERS14685485	ERX11413540	ERR12029996
EGSAT033_DRAG1_PfMAP	Ghana	Accra	2022-07-06	3360	Venous blood	TRUE	Buffy coat removal	QIAmp DNA Blood Mini Kit (51106)	39.3	Oxford Nanopore	MinION mk1b	SQK-NBD112.24	R10.4	2022-09-14	VB F	barcode15	Amplicon	DRAG1	FALSE	TRUE	Retained only reads mapping to Pf reference genome (3D7 v3.0)	ERA27199917	ERP145278	ERS14685486	ERX11413541	ERR12029997
EGSAT036_DRAG1_PfMAP	Ghana	Accra	2022-07-14	2006	Venous blood	TRUE	Buffy coat removal	QIAmp DNA Blood Mini Kit (51106)	46	Oxford Nanopore	MinION mk1b	SQK-NBD112.24	R10.4	2022-09-14	VB F	barcode16	Amplicon	DRAG1	FALSE	TRUE	Retained only reads mapping to Pf reference genome (3D7 v3.0)	ERA27199917	ERP145278	ERS14685487	ERX11413542	ERR12029998
EGSAT038_DRAG1_PfMAP	Ghana	Accra	2022-07-14	1505	Venous blood	TRUE	Buffy coat removal	QIAmp DNA Blood Mini Kit (51106)	23.8	Oxford Nanopore	MinION mk1b	SQK-NBD112.24	R10.4	2022-09-14	VB F	barcode17	Amplicon	DRAG1	FALSE	TRUE	Retained only reads mapping to Pf reference genome (3D7 v3.0)	ERA27199917	ERP145278	ERS14685488	ERX11413543	ERR12029999
EGSAT039_DRAG1_PfMAP	Ghana	Accra	2022-07-14	530	Venous blood	TRUE	Buffy coat removal	QIAmp DNA Blood Mini Kit (51106)	47.5	Oxford Nanopore	MinION mk1b	SQK-NBD112.24	R10.4	2022-09-14	VB F	barcode18	Amplicon	DRAG1	FALSE	TRUE	Retained only reads mapping to Pf reference genome (3D7 v3.0)	ERA27199917	ERP145278	ERS14685489	ERX11413544	ERR12030000
EGSAT054_DRAG1_PfMAP	Ghana	Accra	2022-08-03	243	Venous blood	TRUE	Buffy coat removal	QIAmp DNA Blood Mini Kit (51106)	28	Oxford Nanopore	MinION mk1b	SQK-NBD112.24	R10.4	2022-09-14	VB F	barcode19	Amplicon	DRAG1	FALSE	TRUE	Retained only reads mapping to Pf reference genome (3D7 v3.0)	ERA27199917	ERP145278	ERS14685490	ERX11413545	ERR12030001
EGSAT055_DRAG1_PfMAP	Ghana	Accra	2022-08-03	286	Venous blood	TRUE	Buffy coat removal	QIAmp DNA Blood Mini Kit (51106)	21.3	Oxford Nanopore	MinION mk1b	SQK-NBD112.24	R10.4	2022-09-14	VB F	barcode20	Amplicon	DRAG1	FALSE	TRUE	Retained only reads mapping to Pf reference genome (3D7 v3.0)	ERA27199917	ERP145278	ERS14685491	ERX11413546	ERR12030002
EGSAT056_DRAG1_PfMAP	Ghana	Accra	2022-08-08	2585	Venous blood	TRUE	Buffy coat removal	QIAmp DNA Blood Mini Kit (51106)	7.9	Oxford Nanopore	MinION mk1b	SQK-NBD112.24	R10.4	2022-09-14	VB F	barcode21	Amplicon	DRAG1	FALSE	TRUE	Retained only reads mapping to Pf reference genome (3D7 v3.0)	ERA27199917	ERP145278	ERS14685492	ERX11413547	ERR12030003
EGSAT058_DRAG1_PfMAP	Ghana	Accra	2022-08-09	1227	Venous blood	TRUE	Buffy coat removal	QIAmp DNA Blood Mini Kit (51106)	9.1	Oxford Nanopore	MinION mk1b	SQK-NBD112.24	R10.4	2022-09-14	VB F	barcode22	Amplicon	DRAG1	FALSE	TRUE	Retained only reads mapping to Pf reference genome (3D7 v3.0)	ERA27199917	ERP145278	ERS14685493	ERX11413548	ERR12030004
G22DBS01_DRAG1_PfMAP	Ghana	Navrongo	2018-08-30	180	Dried blood spot	FALSE	NA	QIAamp Investigator Biorobot kit on the Qiagen Biorobot Universal instrument	1.768	Oxford Nanopore	MinION mk1b	SQK-NBD114.24	R10.4.1	2023-04-14	DBS A	barcode01	Amplicon	DRAG1	FALSE	TRUE	Retained only reads mapping to Pf reference genome (3D7 v3.0)	ERA27199920	ERP145278	ERS3659990	ERX11413652	ERR12030108
G22DBS02_DRAG1_PfMAP	Ghana	Navrongo	2018-11-15	27	Dried blood spot	FALSE	NA	QIAamp Investigator Biorobot kit on the Qiagen Biorobot Universal instrument	2.088	Oxford Nanopore	MinION mk1b	SQK-NBD114.24	R10.4.1	2023-04-14	DBS A	barcode02	Amplicon	DRAG1	FALSE	TRUE	Retained only reads mapping to Pf reference genome (3D7 v3.0)	ERA27199920	ERP145278	ERS3660051	ERX11413653	ERR12030109
G22DBS03_DRAG1_PfMAP	Ghana	Navrongo	2018-11-13	683	Dried blood spot	FALSE	NA	QIAamp Investigator Biorobot kit on the Qiagen Biorobot Universal instrument	2.374	Oxford Nanopore	MinION mk1b	SQK-NBD114.24	R10.4.1	2023-04-14	DBS A	barcode03	Amplicon	DRAG1	FALSE	TRUE	Retained only reads mapping to Pf reference genome (3D7 v3.0)	ERA27199920	ERP145278	ERS3660037	ERX11413654	ERR12030110
G22DBS04_DRAG1_PfMAP	Ghana	Navrongo	2018-11-21	2168	Dried blood spot	FALSE	NA	QIAamp Investigator Biorobot kit on the Qiagen Biorobot Universal instrument	2.464	Oxford Nanopore	MinION mk1b	SQK-NBD114.24	R10.4.1	2023-04-14	DBS A	barcode04	Amplicon	DRAG1	FALSE	TRUE	Retained only reads mapping to Pf reference genome (3D7 v3.0)	ERA27199920	ERP145278	ERS3660094	ERX11413655	ERR12030111
G22DBS05_DRAG1_PfMAP	Ghana	Navrongo	2018-11-14	518	Dried blood spot	FALSE	NA	QIAamp Investigator Biorobot kit on the Qiagen Biorobot Universal instrument	3.74	Oxford Nanopore	MinION mk1b	SQK-NBD114.24	R10.4.1	2023-04-14	DBS A	barcode05	Amplicon	DRAG1	FALSE	TRUE	Retained only reads mapping to Pf reference genome (3D7 v3.0)	ERA27199920	ERP145278	ERS3660032	ERX11413656	ERR12030112
G22DBS06_DRAG1_PfMAP	Ghana	Navrongo	2018-11-19	890	Dried blood spot	FALSE	NA	QIAamp Investigator Biorobot kit on the Qiagen Biorobot Universal instrument	1.278	Oxford Nanopore	MinION mk1b	SQK-NBD114.24	R10.4.1	2023-04-14	DBS A	barcode06	Amplicon	DRAG1	FALSE	TRUE	Retained only reads mapping to Pf reference genome (3D7 v3.0)	ERA27199920	ERP145278	ERS3665531	ERX11413657	ERR12030113
G22DBS07_DRAG1_PfMAP	Ghana	Navrongo	2018-11-07	616	Dried blood spot	FALSE	NA	QIAamp Investigator Biorobot kit on the Qiagen Biorobot Universal instrument	3.624	Oxford Nanopore	MinION mk1b	SQK-NBD114.24	R10.4.1	2023-04-14	DBS A	barcode07	Amplicon	DRAG1	FALSE	TRUE	Retained only reads mapping to Pf reference genome (3D7 v3.0)	ERA27199920	ERP145278	ERS3665613	ERX11413658	ERR12030114
G22DBS08_DRAG1_PfMAP	Ghana	Navrongo	2018-11-12	237	Dried blood spot	FALSE	NA	QIAamp Investigator Biorobot kit on the Qiagen Biorobot Universal instrument	1.519	Oxford Nanopore	MinION mk1b	SQK-NBD114.24	R10.4.1	2023-04-14	DBS A	barcode08	Amplicon	DRAG1	FALSE	TRUE	Retained only reads mapping to Pf reference genome (3D7 v3.0)	ERA27199920	ERP145278	ERS3665615	ERX11413659	ERR12030115
G22DBS09_DRAG1_PfMAP	Ghana	Navrongo	2018-11-20	523	Dried blood spot	FALSE	NA	QIAamp Investigator Biorobot kit on the Qiagen Biorobot Universal instrument	2.036	Oxford Nanopore	MinION mk1b	SQK-NBD114.24	R10.4.1	2023-04-14	DBS A	barcode09	Amplicon	DRAG1	FALSE	TRUE	Retained only reads mapping to Pf reference genome (3D7 v3.0)	ERA27199920	ERP145278	ERS3659943	ERX11413660	ERR12030116
G22DBS10_DRAG1_PfMAP	Ghana	Navrongo	2018-11-23	618	Dried blood spot	FALSE	NA	QIAamp Investigator Biorobot kit on the Qiagen Biorobot Universal instrument	3.883	Oxford Nanopore	MinION mk1b	SQK-NBD114.24	R10.4.1	2023-04-14	DBS A	barcode10	Amplicon	DRAG1	FALSE	TRUE	Retained only reads mapping to Pf reference genome (3D7 v3.0)	ERA27199920	ERP145278	ERS3660059	ERX11413661	ERR12030117
G22DBS11_DRAG1_PfMAP	Ghana	Navrongo	2018-11-19	1156	Dried blood spot	FALSE	NA	QIAamp Investigator Biorobot kit on the Qiagen Biorobot Universal instrument	1.727	Oxford Nanopore	MinION mk1b	SQK-NBD114.24	R10.4.1	2023-04-14	DBS A	barcode11	Amplicon	DRAG1	FALSE	TRUE	Retained only reads mapping to Pf reference genome (3D7 v3.0)	ERA27199920	ERP145278	ERS3660053	ERX11413662	ERR12030118
G22DBS12_DRAG1_PfMAP	Ghana	Navrongo	2018-12-10	1969	Dried blood spot	FALSE	NA	QIAamp Investigator Biorobot kit on the Qiagen Biorobot Universal instrument	1.107	Oxford Nanopore	MinION mk1b	SQK-NBD114.24	R10.4.1	2023-04-14	DBS A	barcode12	Amplicon	DRAG1	FALSE	TRUE	Retained only reads mapping to Pf reference genome (3D7 v3.0)	ERA27199920	ERP145278	ERS3660102	ERX11413663	ERR12030119
G22DBS13_DRAG1_PfMAP	Ghana	Navrongo	2018-12-03	1129	Dried blood spot	FALSE	NA	QIAamp Investigator Biorobot kit on the Qiagen Biorobot Universal instrument	2.467	Oxford Nanopore	MinION mk1b	SQK-NBD114.24	R10.4.1	2023-04-14	DBS A	barcode13	Amplicon	DRAG1	FALSE	TRUE	Retained only reads mapping to Pf reference genome (3D7 v3.0)	ERA27199920	ERP145278	ERS3660088	ERX11413664	ERR12030120
G22DBS14_DRAG1_PfMAP	Ghana	Navrongo	2018-11-07	15	Dried blood spot	FALSE	NA	QIAamp Investigator Biorobot kit on the Qiagen Biorobot Universal instrument	1.121	Oxford Nanopore	MinION mk1b	SQK-NBD114.24	R10.4.1	2023-04-14	DBS A	barcode14	Amplicon	DRAG1	FALSE	TRUE	Retained only reads mapping to Pf reference genome (3D7 v3.0)	ERA27199920	ERP145278	ERS3665539	ERX11413665	ERR12030121
G22DBS15_DRAG1_PfMAP	Ghana	Navrongo	2018-11-12	47	Dried blood spot	FALSE	NA	QIAamp Investigator Biorobot kit on the Qiagen Biorobot Universal instrument	1.973	Oxford Nanopore	MinION mk1b	SQK-NBD114.24	R10.4.1	2023-04-14	DBS A	barcode15	Amplicon	DRAG1	FALSE	TRUE	Retained only reads mapping to Pf reference genome (3D7 v3.0)	ERA27199920	ERP145278	ERS3665621	ERX11413666	ERR12030122
G22DBS16_DRAG1_PfMAP	Ghana	Navrongo	2018-12-10	2511	Dried blood spot	FALSE	NA	QIAamp Investigator Biorobot kit on the Qiagen Biorobot Universal instrument	3.316	Oxford Nanopore	MinION mk1b	SQK-NBD114.24	R10.4.1	2023-04-14	DBS A	barcode16	Amplicon	DRAG1	FALSE	TRUE	Retained only reads mapping to Pf reference genome (3D7 v3.0)	ERA27199920	ERP145278	ERS3665623	ERX11413667	ERR12030123
G22DBS17_DRAG1_PfMAP	Ghana	Navrongo	2018-08-16	1710	Dried blood spot	FALSE	NA	QIAamp Investigator Biorobot kit on the Qiagen Biorobot Universal instrument	1.935	Oxford Nanopore	MinION mk1b	SQK-NBD114.24	R10.4.1	2023-04-14	DBS A	barcode17	Amplicon	DRAG1	FALSE	TRUE	Retained only reads mapping to Pf reference genome (3D7 v3.0)	ERA27199920	ERP145278	ERS3659952	ERX11413668	ERR12030124
G22DBS18_DRAG1_PfMAP	Ghana	Navrongo	2018-11-22	1462	Dried blood spot	FALSE	NA	QIAamp Investigator Biorobot kit on the Qiagen Biorobot Universal instrument	2.565	Oxford Nanopore	MinION mk1b	SQK-NBD114.24	R10.4.1	2023-04-14	DBS A	barcode18	Amplicon	DRAG1	FALSE	TRUE	Retained only reads mapping to Pf reference genome (3D7 v3.0)	ERA27199920	ERP145278	ERS3660075	ERX11413669	ERR12030125
G22DBS19_DRAG1_PfMAP	Ghana	Navrongo	2018-11-20	2550	Dried blood spot	FALSE	NA	QIAamp Investigator Biorobot kit on the Qiagen Biorobot Universal instrument	1.147	Oxford Nanopore	MinION mk1b	SQK-NBD114.24	R10.4.1	2023-04-14	DBS A	barcode19	Amplicon	DRAG1	FALSE	TRUE	Retained only reads mapping to Pf reference genome (3D7 v3.0)	ERA27199920	ERP145278	ERS3660061	ERX11413670	ERR12030126
G22DBS20_DRAG1_PfMAP	Ghana	Navrongo	2018-11-22	713	Dried blood spot	FALSE	NA	QIAamp Investigator Biorobot kit on the Qiagen Biorobot Universal instrument	3.717	Oxford Nanopore	MinION mk1b	SQK-NBD114.24	R10.4.1	2023-04-14	DBS A	barcode20	Amplicon	DRAG1	FALSE	TRUE	Retained only reads mapping to Pf reference genome (3D7 v3.0)	ERA27199920	ERP145278	ERS3660039	ERX11413671	ERR12030127
G22DBS21_DRAG1_PfMAP	Ghana	Navrongo	2018-11-22	584	Dried blood spot	FALSE	NA	QIAamp Investigator Biorobot kit on the Qiagen Biorobot Universal instrument	6.919	Oxford Nanopore	MinION mk1b	SQK-NBD114.24	R10.4.1	2023-04-14	DBS A	barcode21	Amplicon	DRAG1	FALSE	TRUE	Retained only reads mapping to Pf reference genome (3D7 v3.0)	ERA27199920	ERP145278	ERS3660017	ERX11413672	ERR12030128
G22DBS22_DRAG1_PfMAP	Ghana	Navrongo	2018-11-07	244	Dried blood spot	FALSE	NA	QIAamp Investigator Biorobot kit on the Qiagen Biorobot Universal instrument	2.74	Oxford Nanopore	MinION mk1b	SQK-NBD114.24	R10.4.1	2023-04-14	DBS A	barcode22	Amplicon	DRAG1	FALSE	TRUE	Retained only reads mapping to Pf reference genome (3D7 v3.0)	ERA27199920	ERP145278	ERS3665547	ERX11413673	ERR12030129
G22DBS23_DRAG1_PfMAP	Ghana	Navrongo	2018-11-09	3	Dried blood spot	FALSE	NA	QIAamp Investigator Biorobot kit on the Qiagen Biorobot Universal instrument	1.151	Oxford Nanopore	MinION mk1b	SQK-NBD114.24	R10.4.1	2023-04-20	DBS B	barcode01	Amplicon	DRAG1	FALSE	TRUE	Retained only reads mapping to Pf reference genome (3D7 v3.0)	ERA27199920	ERP145278	ERS3665534	ERX11413674	ERR12030130
G22DBS24_DRAG1_PfMAP	Ghana	Navrongo	2018-12-11	2184	Dried blood spot	FALSE	NA	QIAamp Investigator Biorobot kit on the Qiagen Biorobot Universal instrument	2.279	Oxford Nanopore	MinION mk1b	SQK-NBD114.24	R10.4.1	2023-04-20	DBS B	barcode02	Amplicon	DRAG1	FALSE	TRUE	Retained only reads mapping to Pf reference genome (3D7 v3.0)	ERA27199920	ERP145278	ERS3665536	ERX11413675	ERR12030131
G22DBS25_DRAG1_PfMAP	Ghana	Navrongo	2018-11-21	6	Dried blood spot	FALSE	NA	QIAamp Investigator Biorobot kit on the Qiagen Biorobot Universal instrument	1.819	Oxford Nanopore	MinION mk1b	SQK-NBD114.24	R10.4.1	2023-04-20	DBS B	barcode03	Amplicon	DRAG1	FALSE	TRUE	Retained only reads mapping to Pf reference genome (3D7 v3.0)	ERA27199920	ERP145278	ERS3659960	ERX11413676	ERR12030132
G22DBS26_DRAG1_PfMAP	Ghana	Navrongo	2018-11-20	502	Dried blood spot	FALSE	NA	QIAamp Investigator Biorobot kit on the Qiagen Biorobot Universal instrument	1.525	Oxford Nanopore	MinION mk1b	SQK-NBD114.24	R10.4.1	2023-04-20	DBS B	barcode04	Amplicon	DRAG1	FALSE	TRUE	Retained only reads mapping to Pf reference genome (3D7 v3.0)	ERA27199920	ERP145278	ERS3660083	ERX11413677	ERR12030133
G22DBS27_DRAG1_PfMAP	Ghana	Navrongo	2018-11-13	2466	Dried blood spot	FALSE	NA	QIAamp Investigator Biorobot kit on the Qiagen Biorobot Universal instrument	2.198	Oxford Nanopore	MinION mk1b	SQK-NBD114.24	R10.4.1	2023-04-20	DBS B	barcode05	Amplicon	DRAG1	FALSE	TRUE	Retained only reads mapping to Pf reference genome (3D7 v3.0)	ERA27199920	ERP145278	ERS3660077	ERX11413678	ERR12030134
G22DBS28_DRAG1_PfMAP	Ghana	Navrongo	2018-11-26	1516	Dried blood spot	FALSE	NA	QIAamp Investigator Biorobot kit on the Qiagen Biorobot Universal instrument	1.199	Oxford Nanopore	MinION mk1b	SQK-NBD114.24	R10.4.1	2023-04-20	DBS B	barcode06	Amplicon	DRAG1	FALSE	TRUE	Retained only reads mapping to Pf reference genome (3D7 v3.0)	ERA27199920	ERP145278	ERS3660047	ERX11413679	ERR12030135
G22DBS29_DRAG1_PfMAP	Ghana	Navrongo	2018-11-12	1705	Dried blood spot	FALSE	NA	QIAamp Investigator Biorobot kit on the Qiagen Biorobot Universal instrument	3.369	Oxford Nanopore	MinION mk1b	SQK-NBD114.24	R10.4.1	2023-04-20	DBS B	barcode07	Amplicon	DRAG1	FALSE	TRUE	Retained only reads mapping to Pf reference genome (3D7 v3.0)	ERA27199920	ERP145278	ERS3660025	ERX11413680	ERR12030136
G22DBS30_DRAG1_PfMAP	Ghana	Navrongo	2018-11-28	182	Dried blood spot	FALSE	NA	QIAamp Investigator Biorobot kit on the Qiagen Biorobot Universal instrument	3.611	Oxford Nanopore	MinION mk1b	SQK-NBD114.24	R10.4.1	2023-04-20	DBS B	barcode08	Amplicon	DRAG1	FALSE	TRUE	Retained only reads mapping to Pf reference genome (3D7 v3.0)	ERA27199920	ERP145278	ERS3665555	ERX11413681	ERR12030137
G22DBS31_DRAG1_PfMAP	Ghana	Navrongo	2018-12-06	2271	Dried blood spot	FALSE	NA	QIAamp Investigator Biorobot kit on the Qiagen Biorobot Universal instrument	3.963	Oxford Nanopore	MinION mk1b	SQK-NBD114.24	R10.4.1	2023-04-20	DBS B	barcode09	Amplicon	DRAG1	FALSE	TRUE	Retained only reads mapping to Pf reference genome (3D7 v3.0)	ERA27199920	ERP145278	ERS3665542	ERX11413682	ERR12030138
G22DBS32_DRAG1_PfMAP	Ghana	Navrongo	2018-11-06	2273	Dried blood spot	FALSE	NA	QIAamp Investigator Biorobot kit on the Qiagen Biorobot Universal instrument	1.752	Oxford Nanopore	MinION mk1b	SQK-NBD114.24	R10.4.1	2023-04-20	DBS B	barcode10	Amplicon	DRAG1	FALSE	TRUE	Retained only reads mapping to Pf reference genome (3D7 v3.0)	ERA27199920	ERP145278	ERS3665592	ERX11413683	ERR12030139
G22DBS33_DRAG1_PfMAP	Ghana	Navrongo	2018-08-30	507	Dried blood spot	FALSE	NA	QIAamp Investigator Biorobot kit on the Qiagen Biorobot Universal instrument	3.663	Oxford Nanopore	MinION mk1b	SQK-NBD114.24	R10.4.1	2023-04-20	DBS B	barcode11	Amplicon	DRAG1	FALSE	TRUE	Retained only reads mapping to Pf reference genome (3D7 v3.0)	ERA27199920	ERP145278	ERS3659962	ERX11413684	ERR12030140
G22DBS34_DRAG1_PfMAP	Ghana	Navrongo	2018-11-06	2261	Dried blood spot	FALSE	NA	QIAamp Investigator Biorobot kit on the Qiagen Biorobot Universal instrument	1.939	Oxford Nanopore	MinION mk1b	SQK-NBD114.24	R10.4.1	2023-04-20	DBS B	barcode12	Amplicon	DRAG1	FALSE	TRUE	Retained only reads mapping to Pf reference genome (3D7 v3.0)	ERA27199920	ERP145278	ERS3660099	ERX11413685	ERR12030141
G22DBS35_DRAG1_PfMAP	Ghana	Navrongo	2018-11-15	41	Dried blood spot	FALSE	NA	QIAamp Investigator Biorobot kit on the Qiagen Biorobot Universal instrument	4.121	Oxford Nanopore	MinION mk1b	SQK-NBD114.24	R10.4.1	2023-04-20	DBS B	barcode13	Amplicon	DRAG1	FALSE	TRUE	Retained only reads mapping to Pf reference genome (3D7 v3.0)	ERA27199920	ERP145278	ERS3660085	ERX11413686	ERR12030142
G22DBS36_DRAG1_PfMAP	Ghana	Navrongo	2018-11-14	891	Dried blood spot	FALSE	NA	QIAamp Investigator Biorobot kit on the Qiagen Biorobot Universal instrument	2.676	Oxford Nanopore	MinION mk1b	SQK-NBD114.24	R10.4.1	2023-04-20	DBS B	barcode14	Amplicon	DRAG1	FALSE	TRUE	Retained only reads mapping to Pf reference genome (3D7 v3.0)	ERA27199920	ERP145278	ERS3660055	ERX11413687	ERR12030143
G22DBS37_DRAG1_PfMAP	Ghana	Navrongo	2018-11-23	163	Dried blood spot	FALSE	NA	QIAamp Investigator Biorobot kit on the Qiagen Biorobot Universal instrument	2.105	Oxford Nanopore	MinION mk1b	SQK-NBD114.24	R10.4.1	2023-04-20	DBS B	barcode15	Amplicon	DRAG1	FALSE	TRUE	Retained only reads mapping to Pf reference genome (3D7 v3.0)	ERA27199920	ERP145278	ERS3660065	ERX11413688	ERR12030144
G22DBS38_DRAG1_PfMAP	Ghana	Navrongo	2018-11-09	402	Dried blood spot	FALSE	NA	QIAamp Investigator Biorobot kit on the Qiagen Biorobot Universal instrument	2.098	Oxford Nanopore	MinION mk1b	SQK-NBD114.24	R10.4.1	2023-04-20	DBS B	barcode16	Amplicon	DRAG1	FALSE	TRUE	Retained only reads mapping to Pf reference genome (3D7 v3.0)	ERA27199920	ERP145278	ERS3665563	ERX11413689	ERR12030145
G22DBS39_DRAG1_PfMAP	Ghana	Navrongo	2018-12-10	1694	Dried blood spot	FALSE	NA	QIAamp Investigator Biorobot kit on the Qiagen Biorobot Universal instrument	1.727	Oxford Nanopore	MinION mk1b	SQK-NBD114.24	R10.4.1	2023-04-20	DBS B	barcode17	Amplicon	DRAG1	FALSE	TRUE	Retained only reads mapping to Pf reference genome (3D7 v3.0)	ERA27199920	ERP145278	ERS3665558	ERX11413690	ERR12030146
G22DBS40_DRAG1_PfMAP	Ghana	Navrongo	2018-11-15	94	Dried blood spot	FALSE	NA	QIAamp Investigator Biorobot kit on the Qiagen Biorobot Universal instrument	2.07	Oxford Nanopore	MinION mk1b	SQK-NBD114.24	R10.4.1	2023-04-20	DBS B	barcode18	Amplicon	DRAG1	FALSE	TRUE	Retained only reads mapping to Pf reference genome (3D7 v3.0)	ERA27199920	ERP145278	ERS3665616	ERX11413691	ERR12030147
G22DBS41_DRAG1_PfMAP	Ghana	Navrongo	2018-11-29	76	Dried blood spot	FALSE	NA	QIAamp Investigator Biorobot kit on the Qiagen Biorobot Universal instrument	1.796	Oxford Nanopore	MinION mk1b	SQK-NBD114.24	R10.4.1	2023-04-20	DBS B	barcode19	Amplicon	DRAG1	FALSE	TRUE	Retained only reads mapping to Pf reference genome (3D7 v3.0)	ERA27199920	ERP145278	ERS3659970	ERX11413692	ERR12030148
G22DBS42_DRAG1_PfMAP	Ghana	Navrongo	2018-11-28	25	Dried blood spot	FALSE	NA	QIAamp Investigator Biorobot kit on the Qiagen Biorobot Universal instrument	1.731	Oxford Nanopore	MinION mk1b	SQK-NBD114.24	R10.4.1	2023-04-20	DBS B	barcode20	Amplicon	DRAG1	FALSE	TRUE	Retained only reads mapping to Pf reference genome (3D7 v3.0)	ERA27199920	ERP145278	ERS3660012	ERX11413693	ERR12030149
G22DBS43_DRAG1_PfMAP	Ghana	Navrongo	2018-11-26	812	Dried blood spot	FALSE	NA	QIAamp Investigator Biorobot kit on the Qiagen Biorobot Universal instrument	1.113	Oxford Nanopore	MinION mk1b	SQK-NBD114.24	R10.4.1	2023-04-20	DBS B	barcode21	Amplicon	DRAG1	FALSE	TRUE	Retained only reads mapping to Pf reference genome (3D7 v3.0)	ERA27199920	ERP145278	ERS3660014	ERX11413694	ERR12030150
G22DBS44_DRAG1_PfMAP	Ghana	Navrongo	2018-11-22	1878	Dried blood spot	FALSE	NA	QIAamp Investigator Biorobot kit on the Qiagen Biorobot Universal instrument	4.248	Oxford Nanopore	MinION mk1b	SQK-NBD114.24	R10.4.1	2023-04-20	DBS B	barcode22	Amplicon	DRAG1	FALSE	TRUE	Retained only reads mapping to Pf reference genome (3D7 v3.0)	ERA27199920	ERP145278	ERS3660079	ERX11413695	ERR12030151
G22DBS45_DRAG1_PfMAP	Ghana	Navrongo	2018-11-26	1084	Dried blood spot	FALSE	NA	QIAamp Investigator Biorobot kit on the Qiagen Biorobot Universal instrument	1.702	Oxford Nanopore	MinION mk1b	SQK-NBD114.24	R10.4.1	2023-06-07	DBS C	barcode01	Amplicon	DRAG1	FALSE	TRUE	Retained only reads mapping to Pf reference genome (3D7 v3.0)	ERA27199920	ERP145278	ERS3660073	ERX11413696	ERR12030152
G22DBS46_DRAG1_PfMAP	Ghana	Navrongo	2018-12-05	1217	Dried blood spot	FALSE	NA	QIAamp Investigator Biorobot kit on the Qiagen Biorobot Universal instrument	3.309	Oxford Nanopore	MinION mk1b	SQK-NBD114.24	R10.4.1	2023-06-07	DBS C	barcode02	Amplicon	DRAG1	FALSE	TRUE	Retained only reads mapping to Pf reference genome (3D7 v3.0)	ERA27199920	ERP145278	ERS3665537	ERX11413697	ERR12030153
G22DBS47_DRAG1_PfMAP	Ghana	Navrongo	2018-11-26	215	Dried blood spot	FALSE	NA	QIAamp Investigator Biorobot kit on the Qiagen Biorobot Universal instrument	1.368	Oxford Nanopore	MinION mk1b	SQK-NBD114.24	R10.4.1	2023-06-07	DBS C	barcode03	Amplicon	DRAG1	FALSE	TRUE	Retained only reads mapping to Pf reference genome (3D7 v3.0)	ERA27199920	ERP145278	ERS3660036	ERX11413698	ERR12030154
G22DBS48_DRAG1_PfMAP	Ghana	Navrongo	2018-11-09	2315	Dried blood spot	FALSE	NA	QIAamp Investigator Biorobot kit on the Qiagen Biorobot Universal instrument	3.496	Oxford Nanopore	MinION mk1b	SQK-NBD114.24	R10.4.1	2023-06-07	DBS C	barcode04	Amplicon	DRAG1	FALSE	TRUE	Retained only reads mapping to Pf reference genome (3D7 v3.0)	ERA27199920	ERP145278	ERS3660022	ERX11413699	ERR12030155
G22DBS49_DRAG1_PfMAP	Ghana	Navrongo	2018-11-22	674	Dried blood spot	FALSE	NA	QIAamp Investigator Biorobot kit on the Qiagen Biorobot Universal instrument	1.249	Oxford Nanopore	MinION mk1b	SQK-NBD114.24	R10.4.1	2023-06-07	DBS C	barcode05	Amplicon	DRAG1	FALSE	TRUE	Retained only reads mapping to Pf reference genome (3D7 v3.0)	ERA27199920	ERP145278	ERS3660087	ERX11413700	ERR12030156
G22DBS50_DRAG1_PfMAP	Ghana	Navrongo	2018-11-13	1511	Dried blood spot	FALSE	NA	QIAamp Investigator Biorobot kit on the Qiagen Biorobot Universal instrument	3.622	Oxford Nanopore	MinION mk1b	SQK-NBD114.24	R10.4.1	2023-06-07	DBS C	barcode06	Amplicon	DRAG1	FALSE	TRUE	Retained only reads mapping to Pf reference genome (3D7 v3.0)	ERA27199920	ERP145278	ERS3660089	ERX11413701	ERR12030157
G22DBS51_DRAG1_PfMAP	Ghana	Navrongo	2018-11-07	582	Dried blood spot	FALSE	NA	QIAamp Investigator Biorobot kit on the Qiagen Biorobot Universal instrument	3.502	Oxford Nanopore	MinION mk1b	SQK-NBD114.24	R10.4.1	2023-06-07	DBS C	barcode07	Amplicon	DRAG1	FALSE	TRUE	Retained only reads mapping to Pf reference genome (3D7 v3.0)	ERA27199920	ERP145278	ERS3665548	ERX11413702	ERR12030158
G22DBS52_DRAG1_PfMAP	Ghana	Navrongo	2018-11-09	2	Dried blood spot	FALSE	NA	QIAamp Investigator Biorobot kit on the Qiagen Biorobot Universal instrument	2.099	Oxford Nanopore	MinION mk1b	SQK-NBD114.24	R10.4.1	2023-06-07	DBS C	barcode08	Amplicon	DRAG1	FALSE	TRUE	Retained only reads mapping to Pf reference genome (3D7 v3.0)	ERA27199920	ERP145278	ERS3665582	ERX11413703	ERR12030159
G22DBS53_DRAG1_PfMAP	Ghana	Navrongo	2018-11-08	3129	Dried blood spot	FALSE	NA	QIAamp Investigator Biorobot kit on the Qiagen Biorobot Universal instrument	1.901	Oxford Nanopore	MinION mk1b	SQK-NBD114.24	R10.4.1	2023-06-07	DBS C	barcode09	Amplicon	DRAG1	FALSE	TRUE	Retained only reads mapping to Pf reference genome (3D7 v3.0)	ERA27199920	ERP145278	ERS3665585	ERX11413704	ERR12030160
G22DBS54_DRAG1_PfMAP	Ghana	Navrongo	2018-11-20	2146	Dried blood spot	FALSE	NA	QIAamp Investigator Biorobot kit on the Qiagen Biorobot Universal instrument	2.177	Oxford Nanopore	MinION mk1b	SQK-NBD114.24	R10.4.1	2023-06-07	DBS C	barcode10	Amplicon	DRAG1	FALSE	TRUE	Retained only reads mapping to Pf reference genome (3D7 v3.0)	ERA27199920	ERP145278	ERS3660076	ERX11413705	ERR12030161
G22DBS55_DRAG1_PfMAP	Ghana	Navrongo	2018-10-10	1885	Dried blood spot	FALSE	NA	QIAamp Investigator Biorobot kit on the Qiagen Biorobot Universal instrument	1.268	Oxford Nanopore	MinION mk1b	SQK-NBD114.24	R10.4.1	2023-06-07	DBS C	barcode11	Amplicon	DRAG1	FALSE	TRUE	Retained only reads mapping to Pf reference genome (3D7 v3.0)	ERA27199920	ERP145278	ERS3688253	ERX11413706	ERR12030162
G22DBS56_DRAG1_PfMAP	Ghana	Navrongo	2018-11-15	1342	Dried blood spot	FALSE	NA	QIAamp Investigator Biorobot kit on the Qiagen Biorobot Universal instrument	2.218	Oxford Nanopore	MinION mk1b	SQK-NBD114.24	R10.4.1	2023-06-07	DBS C	barcode12	Amplicon	DRAG1	FALSE	TRUE	Retained only reads mapping to Pf reference genome (3D7 v3.0)	ERA27199920	ERP145278	ERS3660095	ERX11413707	ERR12030163
G22DBS57_DRAG1_PfMAP	Ghana	Navrongo	2018-11-12	223	Dried blood spot	FALSE	NA	QIAamp Investigator Biorobot kit on the Qiagen Biorobot Universal instrument	2.548	Oxford Nanopore	MinION mk1b	SQK-NBD114.24	R10.4.1	2023-06-07	DBS C	barcode13	Amplicon	DRAG1	FALSE	TRUE	Retained only reads mapping to Pf reference genome (3D7 v3.0)	ERA27199920	ERP145278	ERS3665580	ERX11413708	ERR12030164
G22DBS58_DRAG1_PfMAP	Ghana	Navrongo	2018-11-13	2274	Dried blood spot	FALSE	NA	QIAamp Investigator Biorobot kit on the Qiagen Biorobot Universal instrument	2.146	Oxford Nanopore	MinION mk1b	SQK-NBD114.24	R10.4.1	2023-06-07	DBS C	barcode14	Amplicon	DRAG1	FALSE	TRUE	Retained only reads mapping to Pf reference genome (3D7 v3.0)	ERA27199920	ERP145278	ERS3665598	ERX11413709	ERR12030165
G22DBS59_DRAG1_PfMAP	Ghana	Navrongo	2018-12-11	3312	Dried blood spot	FALSE	NA	QIAamp Investigator Biorobot kit on the Qiagen Biorobot Universal instrument	5.271	Oxford Nanopore	MinION mk1b	SQK-NBD114.24	R10.4.1	2023-06-07	DBS C	barcode15	Amplicon	DRAG1	FALSE	TRUE	Retained only reads mapping to Pf reference genome (3D7 v3.0)	ERA27199920	ERP145278	ERS3665593	ERX11413710	ERR12030166
G22DBS60_DRAG1_PfMAP	Ghana	Navrongo	2018-11-07	2972	Dried blood spot	FALSE	NA	QIAamp Investigator Biorobot kit on the Qiagen Biorobot Universal instrument	1.949	Oxford Nanopore	MinION mk1b	SQK-NBD114.24	R10.4.1	2023-06-07	DBS C	barcode16	Amplicon	DRAG1	FALSE	TRUE	Retained only reads mapping to Pf reference genome (3D7 v3.0)	ERA27199920	ERP145278	ERS3660100	ERX11413711	ERR12030167
G22DBS61_DRAG1_PfMAP	Ghana	Navrongo	2018-11-12	2316	Dried blood spot	FALSE	NA	QIAamp Investigator Biorobot kit on the Qiagen Biorobot Universal instrument	3.097	Oxford Nanopore	MinION mk1b	SQK-NBD114.24	R10.4.1	2023-06-07	DBS C	barcode17	Amplicon	DRAG1	FALSE	TRUE	Retained only reads mapping to Pf reference genome (3D7 v3.0)	ERA27199920	ERP145278	ERS3660103	ERX11413712	ERR12030168
G22DBS62_DRAG1_PfMAP	Ghana	Navrongo	2018-11-28	182	Dried blood spot	FALSE	NA	QIAamp Investigator Biorobot kit on the Qiagen Biorobot Universal instrument	1.669	Oxford Nanopore	MinION mk1b	SQK-NBD114.24	R10.4.1	2023-06-07	DBS C	barcode18	Amplicon	DRAG1	FALSE	TRUE	Retained only reads mapping to Pf reference genome (3D7 v3.0)	ERA27199920	ERP145278	ERS3660042	ERX11413713	ERR12030169
G22DBS63_DRAG1_PfMAP	Ghana	Navrongo	2018-12-10	1747	Dried blood spot	FALSE	NA	QIAamp Investigator Biorobot kit on the Qiagen Biorobot Universal instrument	2.827	Oxford Nanopore	MinION mk1b	SQK-NBD114.24	R10.4.1	2023-06-07	DBS C	barcode19	Amplicon	DRAG1	FALSE	TRUE	Retained only reads mapping to Pf reference genome (3D7 v3.0)	ERA27199920	ERP145278	ERS3665541	ERX11413714	ERR12030170
G22DBS64_DRAG1_PfMAP	Ghana	Navrongo	2018-11-12	219	Dried blood spot	FALSE	NA	QIAamp Investigator Biorobot kit on the Qiagen Biorobot Universal instrument	2.701	Oxford Nanopore	MinION mk1b	SQK-NBD114.24	R10.4.1	2023-06-07	DBS C	barcode20	Amplicon	DRAG1	FALSE	TRUE	Retained only reads mapping to Pf reference genome (3D7 v3.0)	ERA27199920	ERP145278	ERS3665622	ERX11413715	ERR12030171
G22DBS65_DRAG1_PfMAP	Ghana	Navrongo	2018-11-09	1008	Dried blood spot	FALSE	NA	QIAamp Investigator Biorobot kit on the Qiagen Biorobot Universal instrument	3.481	Oxford Nanopore	MinION mk1b	SQK-NBD114.24	R10.4.1	2023-06-07	DBS C	barcode21	Amplicon	DRAG1	FALSE	TRUE	Retained only reads mapping to Pf reference genome (3D7 v3.0)	ERA27199920	ERP145278	ERS3671557	ERX11413716	ERR12030172
G22DBS66_DRAG1_PfMAP	Ghana	Navrongo	2018-11-13	1307	Dried blood spot	FALSE	NA	QIAamp Investigator Biorobot kit on the Qiagen Biorobot Universal instrument	4.548	Oxford Nanopore	MinION mk1b	SQK-NBD114.24	R10.4.1	2023-06-07	DBS C	barcode22	Amplicon	DRAG1	FALSE	TRUE	Retained only reads mapping to Pf reference genome (3D7 v3.0)	ERA27199920	ERP145278	ERS3660078	ERX11413717	ERR12030173
G22DBS67_DRAG1_PfMAP	Ghana	Navrongo	2018-11-13	1378	Dried blood spot	FALSE	NA	QIAamp Investigator Biorobot kit on the Qiagen Biorobot Universal instrument	3.571	Oxford Nanopore	MinION mk1b	SQK-NBD114.24	R10.4.1	2023-06-08	DBS D	barcode01	Amplicon	DRAG1	FALSE	TRUE	Retained only reads mapping to Pf reference genome (3D7 v3.0)	ERA27199920	ERP145278	ERS3660016	ERX11413718	ERR12030174
G22DBS68_DRAG1_PfMAP	Ghana	Navrongo	2018-11-09	527	Dried blood spot	FALSE	NA	QIAamp Investigator Biorobot kit on the Qiagen Biorobot Universal instrument	4.304	Oxford Nanopore	MinION mk1b	SQK-NBD114.24	R10.4.1	2023-06-08	DBS D	barcode02	Amplicon	DRAG1	FALSE	TRUE	Retained only reads mapping to Pf reference genome (3D7 v3.0)	ERA27199920	ERP145278	ERS3660050	ERX11413719	ERR12030175
G22DBS69_DRAG1_PfMAP	Ghana	Navrongo	2018-11-15	1979	Dried blood spot	FALSE	NA	QIAamp Investigator Biorobot kit on the Qiagen Biorobot Universal instrument	4.241	Oxford Nanopore	MinION mk1b	SQK-NBD114.24	R10.4.1	2023-06-08	DBS D	barcode03	Amplicon	DRAG1	FALSE	TRUE	Retained only reads mapping to Pf reference genome (3D7 v3.0)	ERA27199920	ERP145278	ERS3665565	ERX11413720	ERR12030176
G22DBS70_DRAG1_PfMAP	Ghana	Navrongo	2018-10-26	1893	Dried blood spot	FALSE	NA	QIAamp Investigator Biorobot kit on the Qiagen Biorobot Universal instrument	2.972	Oxford Nanopore	MinION mk1b	SQK-NBD114.24	R10.4.1	2023-06-08	DBS D	barcode04	Amplicon	DRAG1	FALSE	TRUE	Retained only reads mapping to Pf reference genome (3D7 v3.0)	ERA27199920	ERP145278	ERS3688265	ERX11413721	ERR12030177
G22DBS71_DRAG1_PfMAP	Ghana	Navrongo	2018-11-23	1375	Dried blood spot	FALSE	NA	QIAamp Investigator Biorobot kit on the Qiagen Biorobot Universal instrument	4.02	Oxford Nanopore	MinION mk1b	SQK-NBD114.24	R10.4.1	2023-06-08	DBS D	barcode05	Amplicon	DRAG1	FALSE	TRUE	Retained only reads mapping to Pf reference genome (3D7 v3.0)	ERA27199920	ERP145278	ERS3660029	ERX11413722	ERR12030178
G22DBS72_DRAG1_PfMAP	Ghana	Navrongo	2018-11-23	386	Dried blood spot	FALSE	NA	QIAamp Investigator Biorobot kit on the Qiagen Biorobot Universal instrument	1.733	Oxford Nanopore	MinION mk1b	SQK-NBD114.24	R10.4.1	2023-06-08	DBS D	barcode06	Amplicon	DRAG1	FALSE	TRUE	Retained only reads mapping to Pf reference genome (3D7 v3.0)	ERA27199920	ERP145278	ERS3660024	ERX11413723	ERR12030179
G22DBS73_DRAG1_PfMAP	Ghana	Navrongo	2018-11-12	2172	Dried blood spot	FALSE	NA	QIAamp Investigator Biorobot kit on the Qiagen Biorobot Universal instrument	2.044	Oxford Nanopore	MinION mk1b	SQK-NBD114.24	R10.4.1	2023-06-08	DBS D	barcode07	Amplicon	DRAG1	FALSE	TRUE	Retained only reads mapping to Pf reference genome (3D7 v3.0)	ERA27199920	ERP145278	ERS3665583	ERX11413724	ERR12030180
G22DBS74_DRAG1_PfMAP	Ghana	Navrongo	2018-11-14	2647	Dried blood spot	FALSE	NA	QIAamp Investigator Biorobot kit on the Qiagen Biorobot Universal instrument	0.779	Oxford Nanopore	MinION mk1b	SQK-NBD114.24	R10.4.1	2023-06-08	DBS D	barcode08	Amplicon	DRAG1	FALSE	TRUE	Retained only reads mapping to Pf reference genome (3D7 v3.0)	ERA27199920	ERP145278	ERS3665572	ERX11413725	ERR12030181
G22DBS75_DRAG1_PfMAP	Ghana	Navrongo	2018-11-21	826	Dried blood spot	FALSE	NA	QIAamp Investigator Biorobot kit on the Qiagen Biorobot Universal instrument	0.588	Oxford Nanopore	MinION mk1b	SQK-NBD114.24	R10.4.1	2023-06-08	DBS D	barcode09	Amplicon	DRAG1	FALSE	TRUE	Retained only reads mapping to Pf reference genome (3D7 v3.0)	ERA27199920	ERP145278	ERS3660015	ERX11413726	ERR12030182
G22DBS76_DRAG1_PfMAP	Ghana	Navrongo	2018-11-07	159	Dried blood spot	FALSE	NA	QIAamp Investigator Biorobot kit on the Qiagen Biorobot Universal instrument	0.88	Oxford Nanopore	MinION mk1b	SQK-NBD114.24	R10.4.1	2023-06-08	DBS D	barcode10	Amplicon	DRAG1	FALSE	TRUE	Retained only reads mapping to Pf reference genome (3D7 v3.0)	ERA27199920	ERP145278	ERS3665612	ERX11413727	ERR12030183
G22DBS77_DRAG1_PfMAP	Ghana	Navrongo	2018-11-19	285	Dried blood spot	FALSE	NA	QIAamp Investigator Biorobot kit on the Qiagen Biorobot Universal instrument	0.837	Oxford Nanopore	MinION mk1b	SQK-NBD114.24	R10.4.1	2023-06-08	DBS D	barcode11	Amplicon	DRAG1	FALSE	TRUE	Retained only reads mapping to Pf reference genome (3D7 v3.0)	ERA27199920	ERP145278	ERS3660041	ERX11413728	ERR12030184
G22DBS78_DRAG1_PfMAP	Ghana	Navrongo	2018-11-20	2	Dried blood spot	FALSE	NA	QIAamp Investigator Biorobot kit on the Qiagen Biorobot Universal instrument	0.381	Oxford Nanopore	MinION mk1b	SQK-NBD114.24	R10.4.1	2023-06-08	DBS D	barcode12	Amplicon	DRAG1	FALSE	TRUE	Retained only reads mapping to Pf reference genome (3D7 v3.0)	ERA27199920	ERP145278	ERS3660018	ERX11413729	ERR12030185
G22DBS79_DRAG1_PfMAP	Ghana	Navrongo	2018-11-15	219	Dried blood spot	FALSE	NA	QIAamp Investigator Biorobot kit on the Qiagen Biorobot Universal instrument	4.713	Oxford Nanopore	MinION mk1b	SQK-NBD114.24	R10.4.1	2023-06-08	DBS D	barcode13	Amplicon	DRAG1	FALSE	TRUE	Retained only reads mapping to Pf reference genome (3D7 v3.0)	ERA27199920	ERP145278	ERS3660023	ERX11413730	ERR12030186
G22DBS80_DRAG1_PfMAP	Ghana	Navrongo	2018-11-23	10	Dried blood spot	FALSE	NA	QIAamp Investigator Biorobot kit on the Qiagen Biorobot Universal instrument	3.86	Oxford Nanopore	MinION mk1b	SQK-NBD114.24	R10.4.1	2023-06-08	DBS D	barcode14	Amplicon	DRAG1	FALSE	TRUE	Retained only reads mapping to Pf reference genome (3D7 v3.0)	ERA27199920	ERP145278	ERS3660031	ERX11413731	ERR12030187
G22DBS81_DRAG1_PfMAP	Ghana	Navrongo	2018-12-05	62	Dried blood spot	FALSE	NA	QIAamp Investigator Biorobot kit on the Qiagen Biorobot Universal instrument	0.895	Oxford Nanopore	MinION mk1b	SQK-NBD114.24	R10.4.1	2023-06-08	DBS D	barcode15	Amplicon	DRAG1	FALSE	TRUE	Retained only reads mapping to Pf reference genome (3D7 v3.0)	ERA27199920	ERP145278	ERS3665567	ERX11413732	ERR12030188
G22DBS81_DRAG1_R_PfMAP	Ghana	Navrongo	2018-12-05	62	Dried blood spot	FALSE	NA	QIAamp Investigator Biorobot kit on the Qiagen Biorobot Universal instrument	0.895	Oxford Nanopore	MinION mk1b	SQK-NBD114.24	R10.4.1	2023-06-08	DBS D	barcode17	Amplicon	DRAG1	TRUE	TRUE	Retained only reads mapping to Pf reference genome (3D7 v3.0)	ERA27216419	ERP145278	ERS3665567	ERX11428514	ERR12045325
G22DBS82_DRAG1_PfMAP	Ghana	Navrongo	2018-12-12	18	Dried blood spot	FALSE	NA	QIAamp Investigator Biorobot kit on the Qiagen Biorobot Universal instrument	0.699	Oxford Nanopore	MinION mk1b	SQK-NBD114.24	R10.4.1	2023-06-08	DBS D	barcode16	Amplicon	DRAG1	FALSE	TRUE	Retained only reads mapping to Pf reference genome (3D7 v3.0)	ERA27199920	ERP145278	ERS3665579	ERX11413733	ERR12030189
G22DBS84_DRAG1_PfMAP	Ghana	Navrongo	2018-11-08	66	Dried blood spot	FALSE	NA	QIAamp Investigator Biorobot kit on the Qiagen Biorobot Universal instrument	0.468	Oxford Nanopore	MinION mk1b	SQK-NBD114.24	R10.4.1	2023-06-08	DBS D	barcode18	Amplicon	DRAG1	FALSE	TRUE	Retained only reads mapping to Pf reference genome (3D7 v3.0)	ERA27199920	ERP145278	ERS3665594	ERX11413734	ERR12030190
G22DBS85_DRAG1_PfMAP	Ghana	Navrongo	2018-11-12	232	Dried blood spot	FALSE	NA	QIAamp Investigator Biorobot kit on the Qiagen Biorobot Universal instrument	0.52	Oxford Nanopore	MinION mk1b	SQK-NBD114.24	R10.4.1	2023-06-08	DBS D	barcode19	Amplicon	DRAG1	FALSE	TRUE	Retained only reads mapping to Pf reference genome (3D7 v3.0)	ERA27199920	ERP145278	ERS3665596	ERX11413735	ERR12030191
G22DBS86_DRAG1_PfMAP	Ghana	Navrongo	2018-11-20	236	Dried blood spot	FALSE	NA	QIAamp Investigator Biorobot kit on the Qiagen Biorobot Universal instrument	2.069	Oxford Nanopore	MinION mk1b	SQK-NBD114.24	R10.4.1	2023-06-08	DBS D	barcode20	Amplicon	DRAG1	FALSE	TRUE	Retained only reads mapping to Pf reference genome (3D7 v3.0)	ERA27199920	ERP145278	ERS3665717	ERX11413736	ERR12030192
G22DBS87_DRAG1_PfMAP	Ghana	Navrongo	2018-11-21	291	Dried blood spot	FALSE	NA	QIAamp Investigator Biorobot kit on the Qiagen Biorobot Universal instrument	0.883	Oxford Nanopore	MinION mk1b	SQK-NBD114.24	R10.4.1	2023-06-08	DBS D	barcode21	Amplicon	DRAG1	FALSE	TRUE	Retained only reads mapping to Pf reference genome (3D7 v3.0)	ERA27199920	ERP145278	ERS3659945	ERX11413737	ERR12030193
G22DBS88_DRAG1_PfMAP	Ghana	Navrongo	2018-11-14	2301	Dried blood spot	FALSE	NA	QIAamp Investigator Biorobot kit on the Qiagen Biorobot Universal instrument	3.277	Oxford Nanopore	MinION mk1b	SQK-NBD114.24	R10.4.1	2023-06-08	DBS D	barcode22	Amplicon	DRAG1	FALSE	TRUE	Retained only reads mapping to Pf reference genome (3D7 v3.0)	ERA27199920	ERP145278	ERS3671539	ERX11413738	ERR12030194

## Sheet: Info
Info
DRAG1 refers to the drug resistance + csp antigen multiplex PCR, with primers listed in Methods.
